# Supplementary material for: 3-Chloro-1-methyl-4-[2-(3-phenyl­allyl­idene)hydrazinyl­idene]-3,4-dihydro-1H-2λ6,1-benzothia­zine-2,2-dione
Source: Acta Crystallogr Sect E Struct Rep Online. 2013 Jan 4;69(Pt 2):o165. doi: 10.1107/S1600536812051513 (PMC3569230; doi:10.1107/S1600536812051513)
Supplement: Supplementary file 1 [file e-69-0o165-sup1.cif]

##############################################################################
#                                                                            #
# This CIF contains the data in a paper accepted for publication in          #
# Acta Crystallographica Section E. It conforms to the requirements of       #
# Notes for Authors for Acta Crystallographica Section E, and has been       #
# peer reviewed under the auspices of the IUCr Commission on Journals.       #
#                                                                            #
# Full details of the Crystallographic Information File format               #
# are given in the paper "The Crystallographic Information File (CIF):       #
# a New Standard Archive File for Crystallography" by S. R. Hall, F. H.      #
# Allen and I. D. Brown [Acta Cryst. (1991), A47, 655-685].                  #
#                                                                            #
# The current version of the core CIF dictionary is obtainable from          #
# ftp://ftp.iucr.org/pub/cif_core.dic.                                       #
#                                                                            #
# Software is freely available for graphical display of the structure(s)     #
# in this CIF. For information consult the CIF software page                 #
# http://www.iucr.org/resources/cif/software.                                #
#                                                                            #
# This file may be used for bona fide research purposes within the           #
# scientific community so long as proper attribution is given to the journal # 
# article from which it was obtained.                                        #
#                                                                            #
##############################################################################
data_global
_audit_creation_method     SHELXL-97
_journal_date_recd_electronic     2012-12-19
_journal_date_accepted     2012-12-20
_journal_name_full     'Acta Crystallographica, Section E'
_journal_year     2013
_journal_volume     69
_journal_issue      2
_journal_page_first     o165
_journal_page_last     o165
_journal_paper_category     QO
_journal_paper_doi     10.1107/S1600536812051513
_journal_coeditor_code     BQ2381
_publ_contact_author_name     'Shafiq, Muhammad'
_publ_contact_author_address
;
Department of Chemistry,
Government College University,
Faisalabad-38040
Pakistan
;
_publ_contact_author_email
;
hafizshafique@hotmail.com
;
_publ_contact_author_fax     ' +0000000000000000 '
_publ_contact_author_phone     ' +923024487893 '
_publ_section_title
;\
3-Chloro-1-methyl-4-[2-(3-phenylallylidene)hydrazinylidene]-3,4-dihydro-\
1<i>H</i>-2\l^6^,1-benzothiazine-2,2-dione
;
loop_
    _publ_author_name
    _publ_author_address
    'Shafiq, Muhammad'
;
Department of Chemistry,
Government College University,
Faisalabad 38000
Pakistan
;
    'M. Nawaz Tahir'
;
Department of Physics
University of Sargodha
Sargodha
Pakistan
;
    'Harrison, William T. A.'
;
Department of Chemistry
University of Aberdeen
Mston Walk
Aberdeen AB24 3UE
Scotland
;
    'Khan, Islam Ullah'
;
Materials Chemistry Laboratory
Department of Chemistry
Government College University
Lahore
Pakistan
;
    'Shafique, Sidra'
;
Materials Chemistry Laboratory
Department of Chemistry
Government College University
Lahore
Pakistan
;
data_I
_audit_creation_method     SHELXL-97
_chemical_name_systematic
;
3-Chloro-1-methyl-4-[2-(3-phenylallylidene)hydrazinylidene]-
3,4-dihydro-1<i>H</i>-2\l^6^,1-benzothiazine-2,2-dione
;
_chemical_name_common
;
;
_chemical_formula_moiety     'C18 H16 Cl N3 O2 S'
_chemical_formula_sum     'C18 H16 Cl N3 O2 S'
_chemical_formula_iupac     'C18 H16 Cl N3 O2 S'
_chemical_formula_weight     373.85
_chemical_melting_point     ?
_symmetry_cell_setting     monoclinic
_symmetry_space_group_name_H-M     'P 21/c'
_symmetry_space_group_name_Hall     '-P 2ybc'
loop_
    _symmetry_equiv_pos_as_xyz
    'x, y, z'
    '-x, y+1/2, -z+1/2'
    '-x, -y, -z'
    'x, -y-1/2, z-1/2'
_cell_length_a     7.2262(5)
_cell_length_b     13.5823(9)
_cell_length_c     17.9818(12)
_cell_angle_alpha     90.00
_cell_angle_beta     97.023(4)
_cell_angle_gamma     90.00
_cell_volume     1751.6(2)
_cell_formula_units_Z     4
_cell_measurement_reflns_used     305
_cell_measurement_theta_min     3.50
_cell_measurement_theta_max     24.50
_cell_measurement_temperature     296(2)
_exptl_crystal_description     rod
_exptl_crystal_colour     yellow
_exptl_crystal_size_max     0.32
_exptl_crystal_size_mid     0.20
_exptl_crystal_size_min     0.18
_exptl_crystal_density_diffrn     1.418
_exptl_crystal_density_meas     ?
_exptl_crystal_density_method     'not measured'
_exptl_crystal_F_000     776
_exptl_absorpt_coefficient_mu     0.354
_exptl_absorpt_correction_type     multi-scan
_exptl_absorpt_process_details     '(SADABS; Bruker, 2007)'
_exptl_absorpt_correction_T_min     0.895
_exptl_absorpt_correction_T_max     0.939
_exptl_special_details
;
;
_diffrn_ambient_temperature     296(2)
_diffrn_radiation_type     MoK\a
_diffrn_radiation_wavelength     0.71073
_diffrn_radiation_source     'fine-focus sealed tube'
_diffrn_radiation_monochromator     graphite
_diffrn_measurement_device_type     'Bruker APEXII CCD'
_diffrn_measurement_method     \w
_diffrn_detector_area_resol_mean     ?
_diffrn_reflns_number     8051
_diffrn_reflns_av_R_equivalents     0.0429
_diffrn_reflns_av_sigmaI/netI     0.0704
_diffrn_reflns_theta_min     2.73
_diffrn_reflns_theta_max     25.50
_diffrn_reflns_theta_full     25.50
_diffrn_measured_fraction_theta_max     0.952
_diffrn_measured_fraction_theta_full     0.952
_diffrn_reflns_limit_h_min     -8
_diffrn_reflns_limit_h_max     8
_diffrn_reflns_limit_k_min     -13
_diffrn_reflns_limit_k_max     16
_diffrn_reflns_limit_l_min     -21
_diffrn_reflns_limit_l_max     18
_diffrn_standards_number     ?
_diffrn_standards_interval_count     ?
_diffrn_standards_interval_time     ?
_diffrn_standards_decay_%     0
_refine_special_details
;
Refinement of <i>F</i>^2^ against ALL reflections. The weighted <i>R</i>-factor
<i>wR</i> and goodness of fit <i>S</i> are based on <i>F</i>^2^, conventional
<i>R</i>-factors <i>R</i> are based on <i>F</i>, with <i>F</i> set to zero for
negative <i>F</i>^2^. The threshold expression of <i>F</i>^2^ >
\s(<i>F</i>^2^) is used only for calculating <i>R</i>-factors(gt) <i>etc</i>.
and is not relevant to the choice of reflections for refinement.
<i>R</i>-factors based on <i>F</i>^2^ are statistically about twice as large
as those based on <i>F</i>, and <i>R</i>- factors based on ALL data will be
even larger.
;
_reflns_number_total     3107
_reflns_number_gt     1808
_reflns_threshold_expression     I>2\s(I)
_refine_ls_structure_factor_coef     Fsqd
_refine_ls_matrix_type     full
_refine_ls_R_factor_all     0.1177
_refine_ls_R_factor_gt     0.0667
_refine_ls_wR_factor_gt     0.1748
_refine_ls_wR_factor_ref     0.2011
_refine_ls_goodness_of_fit_ref     1.033
_refine_ls_restrained_S_all     1.033
_refine_ls_number_reflns     3107
_refine_ls_number_parameters     227
_refine_ls_number_restraints     0
_refine_ls_hydrogen_treatment     constr
_refine_ls_weighting_scheme     calc
_refine_ls_weighting_details
         'calc w=1/[\s^2^(Fo^2^)+(0.1036P)^2^+0.2998P] where P=(Fo^2^+2Fc^2^)/3'
_atom_sites_solution_hydrogens     geom
_atom_sites_solution_primary     direct
_atom_sites_solution_secondary     difmap
_refine_ls_shift/su_max     0.000
_refine_ls_shift/su_mean     0.000
_refine_diff_density_max     0.967
_refine_diff_density_min     -0.363
_refine_ls_extinction_method     none
_refine_ls_extinction_coef     ?
loop_
    _atom_type_symbol
    _atom_type_description
    _atom_type_scat_dispersion_real
    _atom_type_scat_dispersion_imag
    _atom_type_scat_source
    'C' 'C' 0.0033 0.0016
                         'International Tables Vol C Tables 4.2.6.8 and 6.1.1.4'
    'H' 'H' 0.0000 0.0000
                         'International Tables Vol C Tables 4.2.6.8 and 6.1.1.4'
    'N' 'N' 0.0061 0.0033
                         'International Tables Vol C Tables 4.2.6.8 and 6.1.1.4'
    'O' 'O' 0.0106 0.0060
                         'International Tables Vol C Tables 4.2.6.8 and 6.1.1.4'
    'S' 'S' 0.1246 0.1234
                         'International Tables Vol C Tables 4.2.6.8 and 6.1.1.4'
    'Cl' 'Cl' 0.1484 0.1585
                         'International Tables Vol C Tables 4.2.6.8 and 6.1.1.4'
_computing_data_collection     'APEX2 (Bruker, 2007)'
_computing_cell_refinement     'SAINT (Bruker, 2007)'
_computing_data_reduction     'SAINT (Bruker, 2007)'
_computing_structure_solution     'SHELXS97 (Sheldrick, 2008)'
_computing_structure_refinement     'SHELXL97 (Sheldrick, 2008)'
_computing_molecular_graphics     'ORTEP-3 (Farrugia, 2012)'
_computing_publication_material     'SHELXL97 (Sheldrick, 2008)'
loop_
    _atom_site_type_symbol
    _atom_site_label
    _atom_site_fract_x
    _atom_site_fract_y
    _atom_site_fract_z
    _atom_site_U_iso_or_equiv
    _atom_site_adp_type
    _atom_site_calc_flag
    _atom_site_refinement_flags
    _atom_site_occupancy
    _atom_site_symmetry_multiplicity
    _atom_site_disorder_assembly
    _atom_site_disorder_group
    C C1 0.2953(5) 0.2779(3) 0.6118(2) 0.0406(11) Uani d . 1 1 . .
    C C2 0.3170(6) 0.3399(4) 0.6745(3) 0.0526(12) Uani d . 1 1 . .
    H H2 0.3146 0.4077 0.6673 0.063 Uiso calc R 1 1 . .
    C C3 0.3415(7) 0.3037(4) 0.7460(3) 0.0601(14) Uani d . 1 1 . .
    H H3 0.3549 0.3465 0.7867 0.072 Uiso calc R 1 1 . .
    C C4 0.3463(7) 0.2037(4) 0.7574(3) 0.0622(14) Uani d . 1 1 . .
    H H4 0.3660 0.1791 0.8059 0.075 Uiso calc R 1 1 . .
    C C5 0.3225(7) 0.1399(4) 0.6983(3) 0.0584(13) Uani d . 1 1 . .
    H H5 0.3231 0.0724 0.7069 0.070 Uiso calc R 1 1 . .
    C C6 0.2973(6) 0.1759(3) 0.6248(2) 0.0422(11) Uani d . 1 1 . .
    C C7 0.3297(8) 0.0041(3) 0.5761(3) 0.0762(17) Uani d . 1 1 . .
    H H7A 0.4520 0.0003 0.6036 0.114 Uiso calc R 1 1 . .
    H H7B 0.3302 -0.0271 0.5282 0.114 Uiso calc R 1 1 . .
    H H7C 0.2419 -0.0286 0.6036 0.114 Uiso calc R 1 1 . .
    C C8 0.2780(6) 0.2531(3) 0.4704(3) 0.0422(11) Uani d . 1 1 . .
    H H8 0.2142 0.2856 0.4257 0.051 Uiso calc R 1 1 . .
    C C9 0.2729(5) 0.3201(3) 0.5368(2) 0.0381(10) Uani d . 1 1 . .
    C C10 0.2243(6) 0.5395(3) 0.4480(3) 0.0507(12) Uani d . 1 1 . .
    H H10 0.2233 0.5762 0.4916 0.061 Uiso calc R 1 1 . .
    C C11 0.2092(6) 0.5897(3) 0.3787(3) 0.0489(12) Uani d . 1 1 . .
    H H11 0.2116 0.5542 0.3345 0.059 Uiso calc R 1 1 . .
    C C12 0.1917(6) 0.6871(3) 0.3759(3) 0.0480(12) Uani d . 1 1 . .
    H H12 0.1893 0.7181 0.4219 0.058 Uiso calc R 1 1 . .
    C C13 0.1756(6) 0.7522(3) 0.3107(3) 0.0450(11) Uani d . 1 1 . .
    C C14 0.1646(7) 0.7194(4) 0.2366(3) 0.0563(13) Uani d . 1 1 . .
    H H14 0.1665 0.6522 0.2266 0.068 Uiso calc R 1 1 . .
    C C15 0.1508(7) 0.7866(5) 0.1777(3) 0.0634(14) Uani d . 1 1 . .
    H H15 0.1434 0.7639 0.1287 0.076 Uiso calc R 1 1 . .
    C C16 0.1482(7) 0.8848(5) 0.1912(3) 0.0683(15) Uani d . 1 1 . .
    H H16 0.1402 0.9291 0.1515 0.082 Uiso calc R 1 1 . .
    C C17 0.1573(7) 0.9191(4) 0.2634(3) 0.0638(14) Uani d . 1 1 . .
    H H17 0.1536 0.9864 0.2725 0.077 Uiso calc R 1 1 . .
    C C18 0.1717(6) 0.8543(3) 0.3220(3) 0.0517(12) Uani d . 1 1 . .
    H H18 0.1791 0.8786 0.3706 0.062 Uiso calc R 1 1 . .
    S S1 0.15957(18) 0.14181(8) 0.48575(7) 0.0514(4) Uani d . 1 1 . .
    O O1 0.1890(5) 0.0698(2) 0.42999(19) 0.0666(10) Uani d . 1 1 . .
    O O2 -0.0251(4) 0.1739(2) 0.49385(18) 0.0542(9) Uani d . 1 1 . .
    N N1 0.2763(5) 0.1075(3) 0.5651(2) 0.0518(10) Uani d . 1 1 . .
    N N2 0.2523(5) 0.4134(3) 0.5278(2) 0.0478(10) Uani d . 1 1 . .
    N N3 0.2393(5) 0.4455(3) 0.4536(2) 0.0526(10) Uani d . 1 1 . .
    Cl Cl1 0.51237(17) 0.22812(9) 0.45547(8) 0.0621(4) Uani d . 1 1 . .
loop_
    _atom_site_aniso_label
    _atom_site_aniso_U_11
    _atom_site_aniso_U_22
    _atom_site_aniso_U_33
    _atom_site_aniso_U_12
    _atom_site_aniso_U_13
    _atom_site_aniso_U_23
    C1 0.043(2) 0.041(3) 0.039(3) 0.0041(18) 0.0078(19) -0.002(2)
    C2 0.064(3) 0.050(3) 0.044(3) 0.006(2) 0.007(2) -0.006(3)
    C3 0.071(3) 0.075(4) 0.034(3) 0.009(3) 0.006(2) -0.016(3)
    C4 0.066(3) 0.082(4) 0.038(3) 0.007(3) 0.007(2) 0.009(3)
    C5 0.071(3) 0.054(3) 0.049(3) 0.006(2) 0.004(2) 0.013(3)
    C6 0.049(3) 0.040(3) 0.038(3) 0.0043(19) 0.006(2) 0.004(2)
    C7 0.116(5) 0.035(3) 0.074(4) 0.008(3) -0.004(3) 0.004(3)
    C8 0.058(3) 0.032(2) 0.037(3) 0.0042(18) 0.009(2) -0.001(2)
    C9 0.045(2) 0.028(2) 0.041(3) 0.0045(17) 0.0049(19) -0.003(2)
    C10 0.063(3) 0.038(3) 0.051(3) 0.002(2) 0.006(2) 0.000(2)
    C11 0.065(3) 0.036(3) 0.047(3) 0.001(2) 0.010(2) 0.002(2)
    C12 0.060(3) 0.038(3) 0.046(3) -0.003(2) 0.010(2) 0.000(2)
    C13 0.046(3) 0.042(3) 0.046(3) -0.0007(18) 0.003(2) 0.000(2)
    C14 0.065(3) 0.049(3) 0.055(4) -0.001(2) 0.008(2) -0.009(3)
    C15 0.061(3) 0.088(4) 0.039(3) -0.009(3) 0.001(2) 0.002(3)
    C16 0.065(3) 0.080(4) 0.061(4) -0.002(3) 0.010(3) 0.024(3)
    C17 0.072(3) 0.046(3) 0.073(4) -0.003(2) 0.011(3) 0.016(3)
    C18 0.065(3) 0.042(3) 0.050(3) -0.003(2) 0.013(2) 0.003(2)
    S1 0.0683(9) 0.0383(7) 0.0475(8) -0.0027(5) 0.0070(6) -0.0040(6)
    O1 0.109(3) 0.0401(19) 0.052(2) -0.0042(17) 0.0127(19) -0.0149(17)
    O2 0.0472(19) 0.060(2) 0.055(2) -0.0051(14) 0.0033(15) -0.0113(17)
    N1 0.081(3) 0.031(2) 0.042(3) 0.0058(17) 0.0017(19) 0.0016(19)
    N2 0.066(3) 0.038(2) 0.039(2) 0.0037(16) 0.0049(18) 0.0004(18)
    N3 0.076(3) 0.035(2) 0.046(3) 0.0026(18) 0.0063(19) 0.0018(19)
    Cl1 0.0630(8) 0.0605(8) 0.0664(10) 0.0036(5) 0.0223(6) -0.0108(7)
_geom_special_details
;
All e.s.d.'s (except the e.s.d. in the dihedral angle between two l.s. planes)
are estimated using the full covariance matrix. The cell e.s.d.'s are taken
into account individually in the estimation of e.s.d.'s in distances, angles
and torsion angles; correlations between e.s.d.'s in cell parameters are only
used when they are defined by crystal symmetry. An approximate (isotropic)
treatment of cell e.s.d.'s is used for estimating e.s.d.'s involving l.s.
planes.
;
loop_
    _geom_bond_atom_site_label_1
    _geom_bond_atom_site_label_2
    _geom_bond_site_symmetry_2
    _geom_bond_distance
    _geom_bond_publ_flag
    C1 C2 . 1.401(6) ?
    C1 C6 . 1.405(6) ?
    C1 C9 . 1.455(6) ?
    C2 C3 . 1.368(7) ?
    C2 H2 . 0.9300 ?
    C3 C4 . 1.373(7) ?
    C3 H3 . 0.9300 ?
    C4 C5 . 1.365(7) ?
    C4 H4 . 0.9300 ?
    C5 C6 . 1.399(6) ?
    C5 H5 . 0.9300 ?
    C6 N1 . 1.415(6) ?
    C7 N1 . 1.463(6) ?
    C7 H7A . 0.9600 ?
    C7 H7B . 0.9600 ?
    C7 H7C . 0.9600 ?
    C8 C9 . 1.506(6) ?
    C8 S1 . 1.775(4) ?
    C8 Cl1 . 1.780(4) ?
    C8 H8 . 0.9800 ?
    C9 N2 . 1.283(5) ?
    C10 N3 . 1.284(5) ?
    C10 C11 . 1.414(6) ?
    C10 H10 . 0.9300 ?
    C11 C12 . 1.329(6) ?
    C11 H11 . 0.9300 ?
    C12 C13 . 1.462(6) ?
    C12 H12 . 0.9300 ?
    C13 C14 . 1.398(7) ?
    C13 C18 . 1.402(6) ?
    C14 C15 . 1.393(7) ?
    C14 H14 . 0.9300 ?
    C15 C16 . 1.357(7) ?
    C15 H15 . 0.9300 ?
    C16 C17 . 1.373(7) ?
    C16 H16 . 0.9300 ?
    C17 C18 . 1.366(6) ?
    C17 H17 . 0.9300 ?
    C18 H18 . 0.9300 ?
    S1 O2 . 1.428(3) ?
    S1 O1 . 1.435(3) ?
    S1 N1 . 1.634(4) ?
    N2 N3 . 1.397(5) ?
loop_
    _geom_angle_atom_site_label_1
    _geom_angle_atom_site_label_2
    _geom_angle_atom_site_label_3
    _geom_angle_site_symmetry_1
    _geom_angle_site_symmetry_3
    _geom_angle
    _geom_angle_publ_flag
    C2 C1 C6 . . 117.4(4) ?
    C2 C1 C9 . . 119.8(4) ?
    C6 C1 C9 . . 122.8(4) ?
    C3 C2 C1 . . 122.0(5) ?
    C3 C2 H2 . . 119.0 ?
    C1 C2 H2 . . 119.0 ?
    C2 C3 C4 . . 119.5(5) ?
    C2 C3 H3 . . 120.2 ?
    C4 C3 H3 . . 120.2 ?
    C5 C4 C3 . . 120.9(5) ?
    C5 C4 H4 . . 119.5 ?
    C3 C4 H4 . . 119.5 ?
    C4 C5 C6 . . 120.2(5) ?
    C4 C5 H5 . . 119.9 ?
    C6 C5 H5 . . 119.9 ?
    C5 C6 C1 . . 120.0(4) ?
    C5 C6 N1 . . 118.5(4) ?
    C1 C6 N1 . . 121.5(4) ?
    N1 C7 H7A . . 109.5 ?
    N1 C7 H7B . . 109.5 ?
    H7A C7 H7B . . 109.5 ?
    N1 C7 H7C . . 109.5 ?
    H7A C7 H7C . . 109.5 ?
    H7B C7 H7C . . 109.5 ?
    C9 C8 S1 . . 109.4(3) ?
    C9 C8 Cl1 . . 110.5(3) ?
    S1 C8 Cl1 . . 110.3(2) ?
    C9 C8 H8 . . 108.9 ?
    S1 C8 H8 . . 108.9 ?
    Cl1 C8 H8 . . 108.9 ?
    N2 C9 C1 . . 120.3(4) ?
    N2 C9 C8 . . 120.7(4) ?
    C1 C9 C8 . . 119.1(4) ?
    N3 C10 C11 . . 123.1(5) ?
    N3 C10 H10 . . 118.5 ?
    C11 C10 H10 . . 118.5 ?
    C12 C11 C10 . . 120.7(5) ?
    C12 C11 H11 . . 119.7 ?
    C10 C11 H11 . . 119.7 ?
    C11 C12 C13 . . 129.1(5) ?
    C11 C12 H12 . . 115.4 ?
    C13 C12 H12 . . 115.4 ?
    C14 C13 C18 . . 117.0(4) ?
    C14 C13 C12 . . 124.0(4) ?
    C18 C13 C12 . . 119.0(4) ?
    C15 C14 C13 . . 120.4(5) ?
    C15 C14 H14 . . 119.8 ?
    C13 C14 H14 . . 119.8 ?
    C16 C15 C14 . . 120.7(5) ?
    C16 C15 H15 . . 119.7 ?
    C14 C15 H15 . . 119.7 ?
    C15 C16 C17 . . 120.2(5) ?
    C15 C16 H16 . . 119.9 ?
    C17 C16 H16 . . 119.9 ?
    C18 C17 C16 . . 120.0(5) ?
    C18 C17 H17 . . 120.0 ?
    C16 C17 H17 . . 120.0 ?
    C17 C18 C13 . . 121.8(5) ?
    C17 C18 H18 . . 119.1 ?
    C13 C18 H18 . . 119.1 ?
    O2 S1 O1 . . 120.0(2) ?
    O2 S1 N1 . . 112.8(2) ?
    O1 S1 N1 . . 108.1(2) ?
    O2 S1 C8 . . 103.3(2) ?
    O1 S1 C8 . . 110.9(2) ?
    N1 S1 C8 . . 99.9(2) ?
    C6 N1 C7 . . 121.7(4) ?
    C6 N1 S1 . . 118.1(3) ?
    C7 N1 S1 . . 119.4(3) ?
    C9 N2 N3 . . 115.0(4) ?
    C10 N3 N2 . . 112.4(4) ?
loop_
    _geom_torsion_atom_site_label_1
    _geom_torsion_atom_site_label_2
    _geom_torsion_atom_site_label_3
    _geom_torsion_atom_site_label_4
    _geom_torsion_site_symmetry_1
    _geom_torsion_site_symmetry_2
    _geom_torsion_site_symmetry_3
    _geom_torsion_site_symmetry_4
    _geom_torsion
    _geom_torsion_publ_flag
    C6 C1 C2 C3 . . . . 0.8(6) ?
    C9 C1 C2 C3 . . . . -178.9(4) ?
    C1 C2 C3 C4 . . . . 0.4(7) ?
    C2 C3 C4 C5 . . . . -1.5(7) ?
    C3 C4 C5 C6 . . . . 1.5(7) ?
    C4 C5 C6 C1 . . . . -0.4(7) ?
    C4 C5 C6 N1 . . . . 178.9(4) ?
    C2 C1 C6 C5 . . . . -0.8(6) ?
    C9 C1 C6 C5 . . . . 178.9(4) ?
    C2 C1 C6 N1 . . . . 180.0(4) ?
    C9 C1 C6 N1 . . . . -0.4(6) ?
    C2 C1 C9 N2 . . . . -7.8(6) ?
    C6 C1 C9 N2 . . . . 172.6(4) ?
    C2 C1 C9 C8 . . . . 171.1(4) ?
    C6 C1 C9 C8 . . . . -8.5(6) ?
    S1 C8 C9 N2 . . . . -142.1(3) ?
    Cl1 C8 C9 N2 . . . . 96.3(4) ?
    S1 C8 C9 C1 . . . . 39.1(5) ?
    Cl1 C8 C9 C1 . . . . -82.5(4) ?
    N3 C10 C11 C12 . . . . 179.2(4) ?
    C10 C11 C12 C13 . . . . 179.5(4) ?
    C11 C12 C13 C14 . . . . 4.2(7) ?
    C11 C12 C13 C18 . . . . -175.5(5) ?
    C18 C13 C14 C15 . . . . 0.1(7) ?
    C12 C13 C14 C15 . . . . -179.5(4) ?
    C13 C14 C15 C16 . . . . 0.1(7) ?
    C14 C15 C16 C17 . . . . -0.7(8) ?
    C15 C16 C17 C18 . . . . 0.9(8) ?
    C16 C17 C18 C13 . . . . -0.7(7) ?
    C14 C13 C18 C17 . . . . 0.2(7) ?
    C12 C13 C18 C17 . . . . 179.9(4) ?
    C9 C8 S1 O2 . . . . 60.3(3) ?
    Cl1 C8 S1 O2 . . . . -178.0(2) ?
    C9 C8 S1 O1 . . . . -170.0(3) ?
    Cl1 C8 S1 O1 . . . . -48.2(3) ?
    C9 C8 S1 N1 . . . . -56.2(3) ?
    Cl1 C8 S1 N1 . . . . 65.6(3) ?
    C5 C6 N1 C7 . . . . -16.9(6) ?
    C1 C6 N1 C7 . . . . 162.4(4) ?
    C5 C6 N1 S1 . . . . 153.4(3) ?
    C1 C6 N1 S1 . . . . -27.4(5) ?
    O2 S1 N1 C6 . . . . -56.8(4) ?
    O1 S1 N1 C6 . . . . 168.2(3) ?
    C8 S1 N1 C6 . . . . 52.3(4) ?
    O2 S1 N1 C7 . . . . 113.7(4) ?
    O1 S1 N1 C7 . . . . -21.3(4) ?
    C8 S1 N1 C7 . . . . -137.2(4) ?
    C1 C9 N2 N3 . . . . 177.7(3) ?
    C8 C9 N2 N3 . . . . -1.2(5) ?
    C11 C10 N3 N2 . . . . 180.0(4) ?
    C9 N2 N3 C10 . . . . -178.1(4) ?
loop_
    _geom_hbond_atom_site_label_D
    _geom_hbond_atom_site_label_H
    _geom_hbond_atom_site_label_A
    _geom_hbond_site_symmetry_A
    _geom_hbond_distance_DH
    _geom_hbond_distance_HA
    _geom_hbond_distance_DA
    _geom_hbond_angle_DHA
    C12 H12 O2 3_566 0.93 2.51 3.345(6) 150
    C15 H15 O2 2_555 0.93 2.57 3.464(6) 161
