# Supplementary material for: 3-Chloro-1-methyl-4-[2-(3-phenyl­allyl­idene)hydrazinyl­idene]-3,4-dihydro-1H-2λ6,1-benzothia­zine-2,2-dione
Source: Acta Crystallogr Sect E Struct Rep Online. 2013 Jan 4;69(Pt 2):o165. doi: 10.1107/S1600536812051513 (PMC3569230; doi:10.1107/S1600536812051513)
Supplement: Supplementary file 2 [file e-69-0o165-Isup2.hkl]

# 
# h,k,l, Fc-squared, Fo-squared, sigma(Fo-squared) and status flag 
# 
data_I
_shelx_title ' HS148CL3_0m in P2(1)/c' 
_shelx_refln_list_code          4 
_shelx_F_calc_maximum      226.02 
_exptl_crystal_F_000       776.00 
_reflns_d_resolution_high  0.8255 
 
loop_ 
 _symmetry_equiv_pos_as_xyz 
 'x, y, z' 
 '-x, y+1/2, -z+1/2' 
 '-x, -y, -z' 
 'x, -y-1/2, z-1/2' 
 
_cell_length_a     7.2262 
_cell_length_b    13.5823 
_cell_length_c    17.9818 
_cell_angle_alpha  90.000 
_cell_angle_beta   97.023 
_cell_angle_gamma  90.000 
 
_shelx_F_squared_multiplier     1.000 
 
loop_ 
 _refln_index_h 
 _refln_index_k 
 _refln_index_l 
 _refln_F_squared_calc 
 _refln_F_squared_meas 
 _refln_F_squared_sigma 
 _refln_observed_status 
   1   0   0      421.93      319.00     26.78 o 
   2   0   0    51084.75    51576.18    559.03 o 
   3   0   0     6140.56     5138.34     81.80 o 
   4   0   0     1012.95      973.42     31.83 o 
   5   0   0       90.05       98.17     18.79 o 
   6   0   0     2404.73     2140.60    107.40 o 
   7   0   0       82.63       71.77     33.53 o 
   8   0   0        2.09       15.72     29.34 o 
   1   1   0     8620.93     8490.74     67.13 o 
   2   1   0    18526.13    19133.61    151.97 o 
   3   1   0     3502.25     3328.38     59.13 o 
   4   1   0     5103.72     4805.57     59.30 o 
   5   1   0       13.98       14.52      9.24 o 
   6   1   0      289.95      200.20     29.41 o 
   7   1   0       90.84       74.92     32.48 o 
   8   1   0       16.61       41.39     35.62 o 
   0   2   0    24664.75    25064.98    367.67 o 
   1   2   0     1634.13     1458.21     15.81 o 
   2   2   0     1128.82     1058.79     16.60 o 
   3   2   0      208.33      199.45      8.42 o 
   4   2   0       55.64       65.31      7.30 o 
   5   2   0      686.71      630.23     33.54 o 
   6   2   0      995.24      910.39     30.38 o 
   7   2   0       22.55       17.29     24.62 o 
   8   2   0        1.43       18.35     22.53 o 
   1   3   0     1548.72     1704.94     22.05 o 
   2   3   0     1110.79      910.50     14.91 o 
   3   3   0        3.57        0.43      4.25 o 
   4   3   0      812.24      847.71     23.66 o 
   5   3   0        8.21        2.57      7.41 o 
   6   3   0        4.97       16.24     18.60 o 
   7   3   0       57.40       88.98     27.24 o 
   8   3   0        0.00        0.42     12.74 o 
   0   4   0      219.63      227.89     20.43 o 
   1   4   0     5612.77     4555.46     56.34 o 
   2   4   0     2429.76     2087.34     26.95 o 
   3   4   0        9.47       20.28      4.45 o 
   4   4   0      691.52      785.05     16.97 o 
   5   4   0      296.57      352.68     18.11 o 
   6   4   0        1.32       10.79     13.62 o 
   7   4   0      134.38       94.69     19.91 o 
   8   4   0       11.19       -5.41     34.31 o 
   1   5   0     1914.33     1890.22     41.37 o 
   2   5   0      112.26       91.49      7.27 o 
   3   5   0      150.97      154.07     14.14 o 
   4   5   0      284.69      278.28     12.10 o 
   5   5   0      498.21      460.55     22.42 o 
   6   5   0      123.88      115.45     38.24 o 
   7   5   0      124.63      151.88     40.08 o 
   8   5   0        0.02        8.28     24.36 o 
   0   6   0      521.43      460.50     29.86 o 
   1   6   0      234.43      175.51     11.94 o 
   2   6   0      172.15      259.48     14.68 o 
   3   6   0     2743.15     2735.85     37.57 o 
   4   6   0      636.47      666.06     18.04 o 
   5   6   0        8.83       22.47      7.67 o 
   6   6   0       45.49       18.98     12.44 o 
   7   6   0       42.90       19.95     17.04 o 
   8   6   0       19.26       -0.97     17.11 o 
   1   7   0      147.39      190.12     13.08 o 
   2   7   0       36.65       49.46      8.00 o 
   3   7   0       88.08       84.36      9.80 o 
   4   7   0       46.19       41.72      9.57 o 
   5   7   0      178.21      175.12     20.42 o 
   6   7   0       56.17       64.20     25.00 o 
   7   7   0       21.93        4.86     16.42 o 
   0   8   0        1.87        0.80      6.01 o 
   1   8   0      157.99      157.36     12.67 o 
   2   8   0      194.92      214.95     15.50 o 
   3   8   0      471.73      479.38     27.07 o 
   4   8   0      145.11      160.63     15.00 o 
   5   8   0       87.37       87.99     13.74 o 
   6   8   0      116.71      137.40     20.25 o 
   7   8   0       14.65       24.66     18.41 o 
   1   9   0       18.06       27.45     10.08 o 
   2   9   0      471.76      457.92     30.76 o 
   3   9   0       82.64       94.59     10.30 o 
   4   9   0       35.89       35.32     10.38 o 
   5   9   0      155.86      177.12     17.82 o 
   6   9   0        0.35       12.69     13.97 o 
   7   9   0       14.64        3.93     18.10 o 
   0  10   0      327.53      331.38     18.07 o 
   1  10   0      120.18      106.93     17.27 o 
   2  10   0       15.31        9.90      8.58 o 
   3  10   0      458.67      398.70     28.28 o 
   4  10   0        1.45       -3.79      9.10 o 
   5  10   0       12.68        0.29     11.84 o 
   6  10   0       39.03       32.64     15.85 o 
   1  11   0      245.89      265.33     18.35 o 
   2  11   0      112.39       90.98     13.18 o 
   3  11   0       56.36       52.93     10.93 o 
   4  11   0       15.35       20.80     11.97 o 
   5  11   0        0.54      -11.98     11.98 o 
   6  11   0        9.91        5.46     17.15 o 
   0  12   0      176.86      189.12     34.05 o 
   1  12   0        2.83       -5.98     20.43 o 
   2  12   0       51.50       38.24     22.53 o 
   3  12   0       64.25       56.14     14.58 o 
   4  12   0       56.38       60.96     18.48 o 
   5  12   0        0.83       33.75     47.96 o 
   1  13   0       53.94      114.47     21.30 o 
   2  13   0      228.63      205.36     39.82 o 
   3  13   0       29.70       46.44     15.37 o 
   4  13   0      144.19      144.98     21.42 o 
   5  13   0       55.69       63.82     22.73 o 
   0  14   0      134.45      169.74     35.10 o 
   1  14   0        9.21       24.62     21.48 o 
   2  14   0        4.22        1.33     13.22 o 
   3  14   0      259.64      284.76     36.24 o 
   4  14   0      197.93      171.24     28.52 o 
   1  15   0        0.35        1.05     20.96 o 
   2  15   0       23.86        4.93     14.69 o 
   3  15   0       31.39       20.36     17.77 o 
   1  16   0        2.97        0.00     23.57 o 
   2  16   0       21.00       29.04     18.11 o 
  -8   1   1       43.78      143.54     45.58 o 
  -7   1   1       24.64       30.91     26.72 o 
  -6   1   1      647.63      634.12     48.33 o 
  -5   1   1      107.57      143.24     20.27 o 
  -4   1   1      128.20      184.68     18.51 o 
  -3   1   1      491.81      522.79     15.31 o 
  -2   1   1       41.34      137.20      8.11 o 
  -1   1   1       21.99       13.94      2.26 o 
   1   1   1       77.23       62.61      2.56 o 
   2   1   1     6191.35     6279.12     63.61 o 
   3   1   1      224.70      335.37     16.29 o 
   4   1   1     1159.67     1183.10     47.80 o 
   5   1   1      270.22      206.77     17.85 o 
   6   1   1      238.45      215.96     30.74 o 
   7   1   1       67.42       45.35     21.27 o 
   8   1   1        2.14        1.05     29.86 o 
  -8   2   1        2.26       -0.42     22.79 o 
  -7   2   1        1.23       -0.19     15.72 o 
  -6   2   1       33.16       34.05     24.10 o 
  -5   2   1      589.41      643.69     44.42 o 
  -4   2   1      318.55      325.76     18.44 o 
  -3   2   1        2.66       49.17      7.81 o 
  -2   2   1     3591.38     2854.92     30.43 o 
  -1   2   1     2050.44     2047.02     24.46 o 
   0   2   1      576.15      534.16     10.08 o 
   1   2   1     5869.68     5620.29     52.39 o 
   2   2   1     2543.60     1938.22     24.66 o 
   3   2   1       23.35       28.49      5.12 o 
   4   2   1     2294.27     2130.14     40.30 o 
   5   2   1     1235.18     1233.84     26.49 o 
   6   2   1        3.71       -9.14     18.34 o 
   7   2   1      139.32      189.63     19.22 o 
   8   2   1        6.49        5.43     25.15 o 
  -8   3   1        0.74       -9.53     16.76 o 
  -7   3   1        4.05       -0.64     11.79 o 
  -6   3   1      284.04      234.91     21.19 o 
  -5   3   1      125.59      141.33     12.52 o 
  -4   3   1      144.72      121.73      8.44 o 
  -3   3   1     1047.02      774.54     15.19 o 
  -2   3   1      479.77      636.59     11.44 o 
  -1   3   1      266.95      244.38      6.64 o 
   0   3   1     4173.92     4582.62     54.48 o 
   1   3   1     2697.47     2523.42     33.20 o 
   2   3   1     1114.84     1235.16     21.85 o 
   3   3   1      810.28      647.11     12.64 o 
   4   3   1       94.59       86.67      8.10 o 
   5   3   1        1.64        6.86      7.63 o 
   6   3   1      130.53      138.46     17.97 o 
   7   3   1        1.36       -1.38     12.74 o 
   8   3   1       16.61        8.74     13.68 o 
  -8   4   1        0.30      -11.48     13.68 o 
  -7   4   1        6.11       35.44     22.27 o 
  -6   4   1        4.13       -6.31     10.71 o 
  -5   4   1      352.96      311.59     26.63 o 
  -4   4   1       71.72       65.53      5.95 o 
  -3   4   1       39.68       52.46      5.55 o 
  -2   4   1      121.69      145.34      6.91 o 
  -1   4   1      201.63      252.27     26.69 o 
   0   4   1      444.50      450.10     22.00 o 
   1   4   1      105.54      166.73     12.55 o 
   2   4   1       28.94       52.35      4.77 o 
   3   4   1       12.88       11.89      4.83 o 
   4   4   1       51.49       52.35      6.11 o 
   5   4   1       73.43       62.72      7.24 o 
   6   4   1       50.21       33.00     19.65 o 
   7   4   1       30.99       18.51     14.62 o 
   8   4   1        0.27        7.28     14.27 o 
  -8   5   1       30.02       31.69     17.71 o 
  -7   5   1       26.06       17.75     23.57 o 
  -6   5   1       32.59       35.40     19.33 o 
  -5   5   1      186.81      168.36     19.00 o 
  -4   5   1       12.54       16.34      5.86 o 
  -3   5   1      106.36      103.33      7.29 o 
  -2   5   1     4913.90     4872.65     57.60 o 
  -1   5   1       26.13       52.70      7.43 o 
   0   5   1      124.29      181.16     26.46 o 
   1   5   1     1979.12     1796.58     28.30 o 
   2   5   1      763.81      768.69     23.22 o 
   3   5   1       15.46       21.84      5.96 o 
   4   5   1      992.06      985.10     22.25 o 
   5   5   1        6.87       19.30      7.00 o 
   6   5   1        5.39        4.71     18.86 o 
   7   5   1      119.84      166.54     23.64 o 
   8   5   1       12.78       -3.33     15.51 o 
  -8   6   1       39.39       39.23     20.78 o 
  -7   6   1       15.12       14.08     16.74 o 
  -6   6   1      289.96      281.91     23.95 o 
  -5   6   1        7.72        4.20      6.80 o 
  -4   6   1       16.93        8.90      5.71 o 
  -3   6   1       93.96       90.58     14.13 o 
  -2   6   1      212.10      204.82     14.06 o 
  -1   6   1     1210.90     1191.99     27.14 o 
   0   6   1     1522.17     1687.28     42.04 o 
   1   6   1     1162.10     1259.87     27.67 o 
   2   6   1      119.96      245.49     11.48 o 
   3   6   1      167.42      184.58     11.46 o 
   4   6   1       47.59       38.59      8.28 o 
   5   6   1        3.01        1.58      8.21 o 
   6   6   1       27.71       42.33     19.86 o 
   7   6   1       24.56       19.67     25.15 o 
   8   6   1        9.17      -11.30     16.35 o 
  -7   7   1       85.30       88.66     24.97 o 
  -6   7   1       20.06        5.16     11.93 o 
  -5   7   1      133.35      138.22     15.23 o 
  -4   7   1        2.36        8.75      6.58 o 
  -3   7   1        6.00        8.88      5.56 o 
  -2   7   1     4347.22     4555.99     63.63 o 
  -1   7   1     1401.16     1184.57     30.61 o 
   0   7   1     2794.32     3216.77     68.35 o 
   1   7   1     1313.83      997.89     25.06 o 
   2   7   1     2232.60     2356.93     54.15 o 
   3   7   1        8.27        4.56      5.90 o 
   4   7   1      586.07      587.86     20.51 o 
   5   7   1      133.07      131.12     19.13 o 
   6   7   1       33.99       36.36     14.03 o 
   7   7   1      124.44      144.00     25.58 o 
  -7   8   1       20.80       24.09     18.48 o 
  -6   8   1       87.63       67.58     23.58 o 
  -5   8   1        2.97        0.79      9.63 o 
  -4   8   1      312.31      306.84     17.49 o 
  -3   8   1       25.16       32.69      8.19 o 
  -2   8   1       18.06       17.60      5.78 o 
  -1   8   1      489.85      472.19     30.58 o 
   0   8   1      102.52      120.16     15.55 o 
   1   8   1       52.06       61.37      8.81 o 
   2   8   1        2.36        3.93      9.69 o 
   3   8   1        5.94        1.80      8.05 o 
   4   8   1        0.08       -7.82      7.82 o 
   5   8   1       25.53       23.86     10.99 o 
   6   8   1       31.30       47.11     14.83 o 
   7   8   1        0.97       13.78     17.74 o 
  -7   9   1       38.57       32.07     20.06 o 
  -6   9   1        0.48        8.19     13.34 o 
  -5   9   1      169.46      157.03     17.29 o 
  -4   9   1      251.70      267.05     22.41 o 
  -3   9   1       63.73       69.37      9.30 o 
  -2   9   1        5.55       10.00      5.14 o 
  -1   9   1      997.55      907.63     32.54 o 
   0   9   1      363.31      377.96     27.50 o 
   1   9   1     1473.70     1277.99     41.64 o 
   2   9   1       30.07       41.83     11.93 o 
   3   9   1      120.37      105.58     11.40 o 
   4   9   1      313.63      348.94     21.40 o 
   5   9   1       92.46       89.86     15.10 o 
   6   9   1        6.46        8.62     13.96 o 
   7   9   1       70.55       67.02     23.26 o 
  -6  10   1       12.86       30.59     15.75 o 
  -5  10   1       34.45       51.81     15.08 o 
  -4  10   1       59.89       55.82     11.57 o 
  -3  10   1       38.52       24.43      8.01 o 
  -2  10   1      229.61      243.05     16.03 o 
  -1  10   1       29.84       41.11      9.93 o 
   0  10   1       10.45       12.27     10.92 o 
   1  10   1      210.84      225.18     31.96 o 
   2  10   1        0.82       -2.62     18.86 o 
   3  10   1        0.09        8.58     10.47 o 
   4  10   1        1.23        5.42      9.29 o 
   5  10   1       20.80       39.05     16.36 o 
   6  10   1        3.86       -0.98     13.79 o 
  -6  11   1       67.98      107.13     25.41 o 
  -5  11   1        0.38       -5.17     12.95 o 
  -4  11   1        0.65        6.33     11.46 o 
  -3  11   1      935.85      978.16     33.42 o 
  -2  11   1        2.48       -3.48      9.75 o 
  -1  11   1       87.61       93.13     12.83 o 
   0  11   1      573.46      586.26     23.78 o 
   1  11   1        1.75       -1.18     11.20 o 
   2  11   1       32.97       25.55     13.15 o 
   3  11   1     1330.05     1309.16     42.04 o 
   4  11   1        0.53        1.14     11.49 o 
   5  11   1        3.45       -6.47     11.81 o 
   6  11   1       77.10       82.03     24.42 o 
  -5  12   1      213.15      256.79     27.50 o 
  -4  12   1       11.25       18.01     12.35 o 
  -3  12   1       39.98       37.46     12.77 o 
  -2  12   1      409.91      389.45     25.21 o 
  -1  12   1        8.39       14.39      9.10 o 
   0  12   1        9.04       16.13      8.64 o 
   1  12   1       32.58       47.76     15.13 o 
   2  12   1      176.21      143.02     33.53 o 
   3  12   1       28.60       28.26     12.49 o 
   4  12   1       46.60       38.11     19.85 o 
   5  12   1        5.26       11.81     14.27 o 
  -5  13   1        8.44       24.18     26.98 o 
  -4  13   1        4.47       -7.18     11.41 o 
  -3  13   1      259.34      225.71     29.04 o 
  -2  13   1        0.88      -12.45     12.45 o 
  -1  13   1      109.76      120.08     25.41 o 
   0  13   1      526.77      543.97     39.81 o 
   1  13   1       53.52       50.15     16.29 o 
   2  13   1       65.61       59.20     27.77 o 
   3  13   1      599.69      540.57     34.70 o 
   4  13   1        2.48       19.69     13.97 o 
   5  13   1        0.68        5.30     18.48 o 
  -4  14   1       11.92        9.00     17.03 o 
  -3  14   1        0.45        4.20     15.29 o 
  -2  14   1        0.00        5.10     13.34 o 
  -1  14   1       64.16       70.97     19.32 o 
   0  14   1       26.24       28.20     15.34 o 
   1  14   1        1.89        5.76     19.91 o 
   2  14   1        1.84       -3.14     17.81 o 
   3  14   1        1.16       -8.89     12.25 o 
   4  14   1        6.36       12.25     16.99 o 
  -3  15   1        5.54        1.53     15.35 o 
  -2  15   1      344.28      335.20     40.86 o 
  -1  15   1       38.11       22.00     22.53 o 
   0  15   1       66.07       89.22     22.59 o 
   1  15   1       76.89      110.02     33.00 o 
   2  15   1       90.17      119.97     35.62 o 
   3  15   1        7.94        0.47     15.74 o 
  -2  16   1       23.86        2.70     27.24 o 
  -1  16   1       96.13       72.82     30.91 o 
   1  16   1       52.53       49.77     28.81 o 
  -6   0   2     1514.35     1149.93     76.49 o 
  -5   0   2       29.69        4.90     12.53 o 
  -4   0   2    23732.26    22906.23    266.70 o 
  -3   0   2      387.42      328.96     19.36 o 
  -2   0   2     9053.56     8417.50     90.81 o 
  -1   0   2        0.26       -1.77      3.12 o 
   1   0   2      661.04      700.05     10.23 o 
   2   0   2     7832.79     8163.20    204.32 o 
   3   0   2     1420.07      961.01     55.53 o 
   4   0   2      507.99      487.64     25.99 o 
   5   0   2      110.51       69.34     16.99 o 
   6   0   2      390.18      432.21     59.20 o 
   7   0   2        0.07       50.82     29.86 o 
   8   0   2       29.40       44.01     34.05 o 
  -7   1   2      110.20       94.30     35.10 o 
  -6   1   2       48.12       65.49     26.72 o 
  -5   1   2      400.73      405.02     26.70 o 
  -4   1   2     2435.65     2246.80     49.81 o 
  -3   1   2     7735.29     7331.67     71.68 o 
  -2   1   2    45372.41    43226.28    331.66 o 
  -1   1   2    10013.68    10310.42    101.83 o 
   0   1   2     3152.15     3267.35     44.26 o 
   1   1   2    11708.83    11541.20     88.49 o 
   2   1   2      785.85      531.54     17.57 o 
   3   1   2        1.06       19.01      4.96 o 
   4   1   2     1328.79     1241.17     28.15 o 
   5   1   2      238.89      200.78     17.74 o 
   6   1   2      176.56      150.83     13.45 o 
   7   1   2        0.51        0.12      8.54 o 
   8   1   2       27.62       44.78     13.12 o 
  -8   2   2       27.86       19.65     21.22 o 
  -7   2   2       16.24        8.77     10.08 o 
  -6   2   2       23.63       21.83      9.37 o 
  -5   2   2      192.39      173.07     22.63 o 
  -4   2   2     1326.49     1281.29     25.81 o 
  -3   2   2      923.79      825.59     15.27 o 
  -2   2   2     8418.14     8758.32     69.08 o 
  -1   2   2       78.48      151.39      8.54 o 
   0   2   2     1043.44     1152.78     27.45 o 
   1   2   2     2706.34     2472.75     31.65 o 
   2   2   2     7022.12     7697.03     68.11 o 
   3   2   2       32.44       24.44      5.22 o 
   4   2   2      743.83      799.24     19.42 o 
   5   2   2      782.29      735.37     23.80 o 
   6   2   2      120.98      112.50     19.67 o 
   7   2   2        2.07       -5.51     10.26 o 
   8   2   2       27.84       36.60     13.65 o 
  -8   3   2       56.96       65.40     30.12 o 
  -7   3   2      108.13       92.57     25.93 o 
  -6   3   2       20.51       12.06     11.51 o 
  -5   3   2       80.28       72.23      8.93 o 
  -4   3   2     1170.64     1023.35     19.64 o 
  -3   3   2      101.86      122.23     12.36 o 
  -2   3   2        0.86       16.11      4.81 o 
  -1   3   2     7566.05     7245.10     83.32 o 
   0   3   2     1280.78     1219.27     20.29 o 
   1   3   2      387.67      458.78     13.13 o 
   2   3   2      763.07      575.76     17.26 o 
   3   3   2        4.73        5.09      4.01 o 
   4   3   2        5.53       22.07      7.05 o 
   5   3   2       66.69       76.40     10.75 o 
   6   3   2        1.97       -3.51     14.14 o 
   7   3   2        8.76       18.93     13.07 o 
   8   3   2        4.23        8.05     22.53 o 
  -8   4   2        3.60      -11.20     14.43 o 
  -7   4   2       35.37       36.23     14.91 o 
  -6   4   2        3.12       31.23     19.65 o 
  -5   4   2      725.25      788.01     26.15 o 
  -4   4   2       86.55      105.81      8.53 o 
  -3   4   2      679.00      595.17     17.57 o 
  -2   4   2     1644.15     1493.82     26.59 o 
  -1   4   2     5671.85     4891.46     60.23 o 
   0   4   2       24.78       26.93      7.22 o 
   1   4   2     3949.51     3412.55     44.90 o 
   2   4   2      286.48      280.72      8.92 o 
   3   4   2        3.26       10.01      4.54 o 
   4   4   2     1274.94     1377.32     23.58 o 
   5   4   2      350.64      381.16     15.27 o 
   6   4   2        5.84       11.35     10.76 o 
   7   4   2      145.57      146.81     21.79 o 
   8   4   2       12.87       -0.52     15.69 o 
  -8   5   2        2.10      -11.48     14.82 o 
  -7   5   2       14.98       41.60     16.57 o 
  -6   5   2      158.98      148.85     17.76 o 
  -5   5   2       14.16       12.12      6.87 o 
  -4   5   2     1336.51     1189.64     23.73 o 
  -3   5   2      338.46      351.84     12.69 o 
  -2   5   2      785.98      652.43     15.08 o 
  -1   5   2       33.24       47.39     12.57 o 
   0   5   2     2693.44     2696.50     55.92 o 
   1   5   2     1413.76     1399.09     27.83 o 
   2   5   2      144.24       88.20     10.25 o 
   3   5   2      159.74      205.17     11.52 o 
   4   5   2      122.44      178.96     11.85 o 
   5   5   2      386.00      399.42     15.97 o 
   6   5   2        2.28       -2.53     10.55 o 
   7   5   2        0.09        3.05     14.43 o 
   8   5   2        0.22        7.62     16.08 o 
  -8   6   2        4.98        0.34     19.65 o 
  -7   6   2      129.39      143.74     24.67 o 
  -6   6   2       95.04       94.44     16.44 o 
  -5   6   2      249.24      251.94     13.89 o 
  -4   6   2      269.17      264.27     19.76 o 
  -3   6   2      412.36      439.24     17.02 o 
  -2   6   2        3.89       22.30      5.58 o 
  -1   6   2     7347.50     7281.54    126.26 o 
   0   6   2      127.45      147.57     16.76 o 
   1   6   2      747.96      610.98     18.21 o 
   2   6   2      494.17      626.69     20.57 o 
   3   6   2       32.25       50.96      9.53 o 
   4   6   2     1025.89     1074.17     25.03 o 
   5   6   2      318.73      360.66     21.19 o 
   6   6   2       42.07       38.10     24.88 o 
   7   6   2       59.78       22.43     16.84 o 
  -7   7   2       12.85       21.34     19.85 o 
  -6   7   2      103.47      119.97     16.09 o 
  -5   7   2      175.06      171.90     15.01 o 
  -4   7   2       71.50       73.36      9.00 o 
  -3   7   2       96.89      101.22      9.96 o 
  -2   7   2      140.33      145.30     13.29 o 
  -1   7   2      689.75     1007.50     57.63 o 
   0   7   2      243.75      273.19     20.73 o 
   1   7   2     2280.92     2421.00    112.90 o 
   2   7   2        3.75       13.54      7.00 o 
   3   7   2        3.55       17.72      7.31 o 
   4   7   2       12.35       17.80      8.00 o 
   5   7   2        6.56        8.61      9.45 o 
   6   7   2        0.23       12.55     12.90 o 
   7   7   2       12.86       10.39     17.22 o 
  -7   8   2        0.60       -6.84     15.72 o 
  -6   8   2      176.31      197.24     19.50 o 
  -5   8   2       82.12       75.92     12.17 o 
  -4   8   2      403.65      372.52     22.21 o 
  -3   8   2       81.63       62.26      8.53 o 
  -2   8   2       52.16       59.26      8.78 o 
  -1   8   2       27.39       41.49      9.07 o 
   0   8   2       70.32       53.60     17.29 o 
   1   8   2     1362.07     1397.21     41.64 o 
   2   8   2       22.32       18.22      9.55 o 
   3   8   2        2.29       -3.19      5.33 o 
   4   8   2       30.58       10.96      9.08 o 
   5   8   2      128.24       99.24     15.35 o 
   6   8   2       20.01       16.64     25.59 o 
   7   8   2        0.04      -22.27     22.27 o 
  -7   9   2       40.91       70.61     22.73 o 
  -6   9   2        0.23       -0.38     13.59 o 
  -5   9   2      372.67      384.58     21.99 o 
  -4   9   2       15.49        2.39      8.78 o 
  -3   9   2       52.97       77.06      9.32 o 
  -2   9   2      103.28      106.21     11.00 o 
  -1   9   2       34.48       44.10      9.90 o 
   0   9   2       78.46       92.22     15.37 o 
   1   9   2      227.42      273.79     26.19 o 
   2   9   2      310.50      254.82     25.15 o 
   3   9   2      158.35      228.72     29.46 o 
   4   9   2      200.74      194.42     17.36 o 
   5   9   2      155.96      200.21     18.95 o 
   6   9   2       15.85       35.05     14.77 o 
   7   9   2       31.28       30.92     20.87 o 
  -6  10   2       64.66       53.29     18.08 o 
  -5  10   2       13.91       43.72     17.48 o 
  -4  10   2       25.26       35.97      9.32 o 
  -3  10   2      105.62      103.07     10.40 o 
  -2  10   2      122.49      127.25     12.49 o 
  -1  10   2      115.51      139.29     14.18 o 
   0  10   2      599.22      618.53     33.64 o 
   1  10   2      862.28      809.42     34.93 o 
   2  10   2        2.82        8.29     10.29 o 
   3  10   2      571.49      608.12     32.56 o 
   4  10   2       56.78       98.08     16.40 o 
   5  10   2        4.31        6.25     15.55 o 
   6  10   2        8.96       17.02     15.86 o 
  -6  11   2        5.44       10.95     17.74 o 
  -5  11   2       10.48        8.82     16.81 o 
  -4  11   2        0.80       -9.01      9.01 o 
  -3  11   2       42.27       45.67     13.20 o 
  -2  11   2       19.33       16.42      8.57 o 
  -1  11   2      276.18      267.89     25.64 o 
   0  11   2       27.14       19.88     12.41 o 
   1  11   2      379.39      376.98     30.55 o 
   2  11   2      149.41      152.52     20.64 o 
   3  11   2       38.79       40.84     13.58 o 
   4  11   2      149.14      145.64     20.60 o 
   5  11   2       14.21       29.79     14.62 o 
   6  11   2       15.82        4.01     27.50 o 
  -5  12   2        0.13       14.31     15.34 o 
  -4  12   2      106.98       90.13     18.83 o 
  -3  12   2      152.41      149.84     18.85 o 
  -2  12   2      104.89       76.25     18.21 o 
  -1  12   2        2.73       10.63      9.67 o 
   0  12   2       34.79       24.60      9.76 o 
   1  12   2        2.90        0.87     11.63 o 
   2  12   2       70.66       47.67     25.15 o 
   3  12   2      241.55      242.33     24.50 o 
   4  12   2        7.48       -1.93     12.07 o 
   5  12   2       44.65       41.54     16.26 o 
  -5  13   2       18.22        4.37     18.25 o 
  -4  13   2       52.03       40.24     15.11 o 
  -3  13   2        0.97       -0.55     13.43 o 
  -2  13   2       36.12       35.03     15.86 o 
  -1  13   2       21.72       28.18     15.29 o 
   0  13   2      323.55      312.06     49.25 o 
   1  13   2        0.48       13.94     12.95 o 
   2  13   2      795.93      689.96     67.58 o 
   3  13   2      163.60      142.21     27.23 o 
   4  13   2      181.20      197.74     23.99 o 
   5  13   2       64.51       54.30     21.61 o 
  -4  14   2       51.18       29.36     18.42 o 
  -3  14   2      203.82      197.83     78.58 o 
  -2  14   2        0.76        3.52     12.84 o 
  -1  14   2        0.15       15.37     15.58 o 
   0  14   2        1.30       20.78     14.69 o 
   1  14   2       12.55       23.05     20.96 o 
   2  14   2       54.57       71.77     27.77 o 
   3  14   2      217.33      227.72     25.40 o 
   4  14   2       63.83       67.77     21.98 o 
  -3  15   2        1.12       -7.31     20.17 o 
  -2  15   2      173.66      176.73     28.81 o 
  -1  15   2       16.49       14.14     24.10 o 
   0  15   2        2.54       -0.09     14.80 o 
   1  15   2        7.55       24.10     23.57 o 
   2  15   2      117.49      117.35     34.05 o 
   3  15   2       95.45       77.33     26.72 o 
  -1  16   2        1.12       25.15     26.19 o 
   1  16   2       27.10      -12.05     22.53 o 
  -7   1   3       11.22       -8.38     22.00 o 
  -6   1   3      328.43      353.62     53.44 o 
  -5   1   3       91.65      148.65     15.41 o 
  -4   1   3      382.71      375.05     14.75 o 
  -3   1   3     1294.37     1294.38     19.72 o 
  -2   1   3      475.00      605.13     12.09 o 
  -1   1   3     7847.00     7278.77    115.65 o 
   0   1   3      992.58      999.93     28.29 o 
   1   1   3      743.10      827.42     10.96 o 
   2   1   3      858.52      838.80     13.81 o 
   3   1   3       14.27        8.96      3.41 o 
   4   1   3      321.74      347.95     13.51 o 
   5   1   3        0.00        3.17      6.45 o 
   6   1   3      185.01      188.73     15.84 o 
   7   1   3       12.75        3.40      6.29 o 
   8   1   3        0.16        2.77      9.83 o 
  -8   2   3        5.84        6.70     13.07 o 
  -7   2   3       12.38        8.91     16.76 o 
  -6   2   3       60.66       88.08     13.91 o 
  -5   2   3      363.87      395.01     23.35 o 
  -4   2   3      578.58      583.57     18.33 o 
  -3   2   3     1035.68      841.62     16.83 o 
  -2   2   3       40.11       24.44      3.95 o 
  -1   2   3      434.28      377.72     11.19 o 
   0   2   3     7038.24     7155.46     81.07 o 
   1   2   3      603.29      648.79     10.50 o 
   2   2   3     1733.73     1476.09     18.86 o 
   3   2   3     2625.13     2606.21     34.69 o 
   4   2   3      346.98      303.93     15.79 o 
   5   2   3     1136.31     1191.73     30.21 o 
   6   2   3      141.00      109.06     19.98 o 
   7   2   3       32.48       62.08     19.57 o 
   8   2   3        2.89       -2.44     25.93 o 
  -8   3   3        0.49       20.14     14.74 o 
  -7   3   3       19.39       19.36     12.67 o 
  -6   3   3      319.58      275.91     36.15 o 
  -5   3   3      148.45      198.57     12.70 o 
  -4   3   3       12.79       26.42      6.08 o 
  -3   3   3      624.01      453.25     12.03 o 
  -2   3   3      434.78      478.72     11.51 o 
  -1   3   3       90.76       94.72     12.77 o 
   0   3   3     8068.65     8741.68    140.21 o 
   1   3   3     4128.97     3853.23     42.86 o 
   2   3   3      101.58      122.56      7.55 o 
   3   3   3     1222.30     1068.05     18.60 o 
   4   3   3        2.52        1.32      4.84 o 
   5   3   3       30.22       48.57      8.49 o 
   6   3   3      224.17      206.35     17.30 o 
   7   3   3        0.04      -10.98     10.98 o 
   8   3   3        6.58       19.46     14.43 o 
  -8   4   3        2.24      -10.34     14.34 o 
  -7   4   3       19.00       24.60     14.73 o 
  -6   4   3        0.20       28.42     12.68 o 
  -5   4   3      598.90      566.95     23.43 o 
  -4   4   3       38.49       59.11      7.78 o 
  -3   4   3        3.39       13.80      5.58 o 
  -2   4   3      852.79      839.75     24.99 o 
  -1   4   3      385.75      353.55     11.38 o 
   0   4   3       54.56       69.59      9.61 o 
   1   4   3     1597.67     1607.52     37.73 o 
   2   4   3      483.30      502.27     17.44 o 
   3   4   3      335.50      325.41     11.92 o 
   4   4   3      434.13      406.45     14.56 o 
   5   4   3        1.22        9.88      8.09 o 
   6   4   3        0.71       -1.02     11.53 o 
   7   4   3        5.26       18.57     14.75 o 
   8   4   3       15.29       34.12     17.55 o 
  -8   5   3        4.64       11.47     18.34 o 
  -7   5   3        1.44      -13.37     13.37 o 
  -6   5   3       89.33       77.61     13.84 o 
  -5   5   3        6.59       15.11      6.92 o 
  -4   5   3      108.33      109.40      9.15 o 
  -3   5   3       69.41       84.62      7.52 o 
  -2   5   3      287.27      319.73     20.29 o 
  -1   5   3      120.77      164.87     16.39 o 
   0   5   3      750.60      759.50     25.92 o 
   1   5   3      132.61      130.26      9.87 o 
   2   5   3     1088.71     1090.33     23.15 o 
   3   5   3        1.46       -3.50      5.06 o 
   4   5   3      200.75      225.15     13.64 o 
   5   5   3       15.80       24.55      8.60 o 
   6   5   3        4.49       -0.79     24.88 o 
   7   5   3       44.72       63.66     19.27 o 
   8   5   3       31.02       18.59     18.09 o 
  -8   6   3        3.20        7.12     17.87 o 
  -7   6   3      110.16      143.16     24.58 o 
  -6   6   3       21.91       25.03     11.53 o 
  -5   6   3       14.30       10.49      8.19 o 
  -4   6   3     1356.64     1250.30     24.70 o 
  -3   6   3       47.62       45.24      6.54 o 
  -2   6   3      448.90      424.59     18.61 o 
  -1   6   3     3079.85     2970.78     63.47 o 
   0   6   3      760.99      814.75     28.52 o 
   1   6   3      119.54      172.58     11.60 o 
   2   6   3      960.45      782.12     26.91 o 
   3   6   3        5.61        4.49      5.85 o 
   4   6   3       11.72       17.87      7.37 o 
   5   6   3      156.98      174.15     18.96 o 
   6   6   3       11.53       24.80     14.68 o 
   7   6   3        3.63       10.11     15.72 o 
  -7   7   3       36.22       37.97     15.92 o 
  -6   7   3        4.34        4.58     10.80 o 
  -5   7   3       48.64       63.43     11.85 o 
  -4   7   3        0.26       -1.26      7.50 o 
  -3   7   3       10.44       -2.76      5.59 o 
  -2   7   3     1087.64      969.64     27.94 o 
  -1   7   3     1234.45     1131.24     37.46 o 
   0   7   3       33.53       17.14      9.44 o 
   1   7   3      402.92      300.32     18.92 o 
   2   7   3      105.64       98.31     12.68 o 
   3   7   3       14.56       11.01      8.54 o 
   4   7   3      386.41      402.37     22.24 o 
   5   7   3      102.45      113.39     16.90 o 
   6   7   3        0.67       -0.61     12.55 o 
   7   7   3       55.34       47.07     19.37 o 
  -7   8   3       55.29       61.67     20.81 o 
  -6   8   3       49.98       49.67     14.05 o 
  -5   8   3        0.76       -1.03      8.33 o 
  -4   8   3     1123.69     1133.64     35.11 o 
  -3   8   3       94.24       91.29      9.55 o 
  -2   8   3      234.71      202.67     17.92 o 
  -1   8   3     2204.25     2024.99     75.44 o 
   0   8   3      484.03      506.29     25.37 o 
   1   8   3       97.92      108.14     15.07 o 
   2   8   3     1164.19     1100.46     38.23 o 
   3   8   3       45.46       49.39      7.71 o 
   4   8   3      161.93      142.67     15.35 o 
   5   8   3      258.03      318.00     25.94 o 
   6   8   3        3.64       22.90     14.29 o 
   7   8   3        0.01        4.64     16.38 o 
  -7   9   3        0.06       29.53     31.96 o 
  -6   9   3        7.73       18.70     14.52 o 
  -5   9   3      104.69      103.17     13.68 o 
  -4   9   3       69.41       73.56     10.74 o 
  -3   9   3      100.57      100.74     12.27 o 
  -2   9   3       77.71      111.59     11.42 o 
  -1   9   3      315.56      247.15     59.99 o 
   0   9   3      449.75      512.24     48.98 o 
   1   9   3      478.04      485.54     31.48 o 
   2   9   3       15.61       10.29     12.84 o 
   3   9   3      255.41      290.38     18.40 o 
   4   9   3      106.21      118.11     14.60 o 
   5   9   3      119.22      118.30     18.58 o 
   6   9   3        6.04        0.63     13.27 o 
   7   9   3        1.98       -8.93     31.43 o 
  -6  10   3       50.96       64.86     18.48 o 
  -5  10   3       82.25      121.64     19.89 o 
  -4  10   3       45.16       38.74     11.96 o 
  -3  10   3      102.86       89.35     14.68 o 
  -2  10   3      812.20      741.28     30.33 o 
  -1  10   3        1.74       10.02      8.30 o 
   0  10   3        0.66       -7.11      9.81 o 
   1  10   3     1707.76     1581.17     50.52 o 
   2  10   3       45.71       53.09     24.10 o 
   3  10   3      178.89      150.96     18.22 o 
   4  10   3       36.44       45.65     12.14 o 
   5  10   3      176.77      163.68     21.75 o 
   6  10   3        0.20      -13.14     13.14 o 
  -6  11   3       21.38       28.56     29.34 o 
  -5  11   3        1.16       21.88     12.50 o 
  -4  11   3        5.30       10.92     10.22 o 
  -3  11   3      284.81      309.92     33.27 o 
  -2  11   3        3.01        1.52      7.54 o 
  -1  11   3      496.98      460.94     28.54 o 
   0  11   3      257.14      310.17     42.17 o 
   1  11   3       39.63       28.49     15.72 o 
   2  11   3       11.49       25.15     13.34 o 
   3  11   3      191.66      173.12     19.67 o 
   4  11   3        3.64       -0.91     13.74 o 
   5  11   3      410.76      409.03     32.50 o 
   6  11   3       12.71        7.70     18.57 o 
  -5  12   3      341.39      385.37     32.89 o 
  -4  12   3       36.88       28.88     11.78 o 
  -3  12   3       22.28       28.60     12.42 o 
  -2  12   3      628.45      638.49     29.41 o 
  -1  12   3      115.42      106.51     14.71 o 
   0  12   3      280.36      271.39     28.87 o 
   1  12   3     1086.40     1145.33    125.47 o 
   2  12   3      238.94      167.12     34.05 o 
   3  12   3        0.03        5.92     11.56 o 
   4  12   3       83.50      111.89     23.39 o 
   5  12   3        0.41       17.85     14.90 o 
  -5  13   3       13.95       23.76     19.80 o 
  -4  13   3       20.01       12.63     13.40 o 
  -3  13   3        3.71        6.29     18.34 o 
  -2  13   3        5.62      -17.81     17.81 o 
  -1  13   3      282.64      293.90     38.24 o 
   0  13   3      126.07      185.16     27.77 o 
   1  13   3       30.12       23.31     14.43 o 
   2  13   3       60.10       58.68     27.77 o 
   3  13   3      124.65      137.04     23.88 o 
   4  13   3        3.96       14.09     13.81 o 
   5  13   3       16.56       39.83     20.50 o 
  -4  14   3       64.62       60.64     23.31 o 
  -3  14   3       32.98       21.16     32.74 o 
  -2  14   3        3.00       12.61     14.09 o 
  -1  14   3       14.47       41.39     24.62 o 
   0  14   3       95.56      119.11     22.78 o 
   1  14   3       30.54        7.86     21.48 o 
   2  14   3        1.14        2.62     20.96 o 
   3  14   3       26.72       37.32     15.59 o 
   4  14   3       11.35       30.77     20.13 o 
  -3  15   3        8.56       40.09     19.00 o 
  -2  15   3      106.61      107.26     22.52 o 
  -1  15   3        0.59      -17.81     20.43 o 
   0  15   3        3.83        0.89     15.10 o 
   1  15   3      138.22      118.92     36.67 o 
   2  15   3       22.91       31.43     27.24 o 
   3  15   3       51.88        3.39     17.59 o 
  -1  16   3      183.18      217.94     44.53 o 
   1  16   3        9.74        9.43     25.67 o 
  -5   0   4      463.20      554.51     37.23 o 
  -4   0   4       74.84       74.72     11.98 o 
  -3   0   4       80.37       85.90     14.14 o 
  -2   0   4     1037.26      706.25     19.58 o 
  -1   0   4      753.77      932.09     20.93 o 
   1   0   4     3350.87     3266.60     59.98 o 
   2   0   4     3177.38     2923.10     39.24 o 
   3   0   4      510.25      394.66     14.10 o 
   4   0   4      126.06      122.56      9.10 o 
   5   0   4      223.48      171.30     11.33 o 
   6   0   4      384.06      409.66     22.58 o 
   7   0   4        3.55        6.76     10.11 o 
   8   0   4       58.33       62.74     15.04 o 
  -6   1   4      890.80     1045.68     72.82 o 
  -5   1   4      871.96      761.19     25.70 o 
  -4   1   4        0.43        3.55      5.75 o 
  -3   1   4     2651.49     2475.99     33.68 o 
  -2   1   4     1737.13     1543.52     21.81 o 
  -1   1   4      355.09      421.21     12.84 o 
   0   1   4     5550.16     5828.76    137.78 o 
   1   1   4     9609.30     8703.01     79.67 o 
   2   1   4      315.94      390.24     10.43 o 
   3   1   4      277.30      260.12     10.77 o 
   4   1   4      945.66      876.85     19.37 o 
   5   1   4      124.44      141.21      8.50 o 
   6   1   4      178.21      161.76     14.82 o 
   7   1   4       17.64       16.93     11.04 o 
   8   1   4        0.07      -11.42     11.42 o 
  -8   2   4        0.04      -13.62     13.62 o 
  -7   2   4        0.69      -10.85     10.85 o 
  -6   2   4      225.56      193.25     17.11 o 
  -5   2   4      156.35      132.27     15.09 o 
  -4   2   4      380.18      475.16     16.39 o 
  -3   2   4       32.52       54.93      6.53 o 
  -2   2   4     2188.25     2293.33     31.39 o 
  -1   2   4       98.47      121.06      8.04 o 
   0   2   4     2629.61     2918.57     79.63 o 
   1   2   4      790.35      724.62     10.56 o 
   2   2   4      324.69      332.52      8.13 o 
   3   2   4       59.83       81.73      7.47 o 
   4   2   4      410.60      438.74     21.24 o 
   5   2   4      168.21      151.85     10.95 o 
   6   2   4       40.89       46.56     12.03 o 
   7   2   4       43.34       53.37     13.37 o 
   8   2   4       44.94       29.71     20.17 o 
  -8   3   4       22.66       14.04     14.82 o 
  -7   3   4      104.99       94.52     31.70 o 
  -6   3   4       28.04       29.39     10.92 o 
  -5   3   4      688.39      607.39     21.59 o 
  -4   3   4     2144.87     2234.66     31.61 o 
  -3   3   4       10.20       18.24      4.89 o 
  -2   3   4      214.22      261.39     17.91 o 
  -1   3   4     4810.15     4410.99     54.95 o 
   0   3   4      728.46      693.72     22.59 o 
   1   3   4      360.15      296.18      9.13 o 
   2   3   4     2056.23     1762.54     20.11 o 
   3   3   4      485.71      463.41     12.86 o 
   4   3   4      278.34      313.78     13.42 o 
   5   3   4       54.71       48.90      9.12 o 
   6   3   4        2.08       33.93     12.80 o 
   7   3   4        1.90      -12.93     13.21 o 
   8   3   4       26.12       71.25     22.00 o 
  -8   4   4        3.01       14.76     14.60 o 
  -7   4   4        3.21       45.80     14.68 o 
  -6   4   4       96.34       79.52     15.20 o 
  -5   4   4      490.60      520.35     26.91 o 
  -4   4   4      143.95      153.01     11.82 o 
  -3   4   4      902.16      748.75     16.82 o 
  -2   4   4        9.77        4.72      4.24 o 
  -1   4   4      706.20      574.82     27.50 o 
   0   4   4      194.44      245.15     17.22 o 
   1   4   4     1943.24     1700.00     33.34 o 
   2   4   4      286.70      314.42     14.26 o 
   3   4   4      285.84      318.78     15.07 o 
   4   4   4      312.86      367.37     14.84 o 
   5   4   4       70.97       63.48     11.42 o 
   6   4   4        0.70        8.17     12.60 o 
   7   4   4      342.82      295.74     44.53 o 
   8   4   4        9.49       38.61     17.79 o 
  -8   5   4        8.56       13.74     21.48 o 
  -7   5   4      128.43      131.84     29.60 o 
  -6   5   4       19.95       -0.62      9.02 o 
  -5   5   4      164.90      176.31     13.92 o 
  -4   5   4     2966.91     2868.95     40.05 o 
  -3   5   4     1244.33     1265.23     22.32 o 
  -2   5   4      323.79      287.71     12.88 o 
  -1   5   4     2560.97     2436.48     42.29 o 
   0   5   4      649.45      609.54     23.70 o 
   1   5   4       18.72       84.89     22.27 o 
   2   5   4     1834.56     1681.50     28.99 o 
   3   5   4      168.04      166.32     11.50 o 
   4   5   4       10.73       10.02      7.11 o 
   5   5   4      656.16      653.90     35.54 o 
   6   5   4       40.84       15.90     14.42 o 
   7   5   4        7.10       14.47     15.70 o 
  -8   6   4        7.52       35.34     18.70 o 
  -7   6   4       13.45       30.98     22.09 o 
  -6   6   4       73.82       54.18     15.80 o 
  -5   6   4      145.75      154.40     14.05 o 
  -4   6   4       57.67       66.63      8.48 o 
  -3   6   4        0.49        9.46      6.08 o 
  -2   6   4      322.43      428.40     22.90 o 
  -1   6   4     1160.08     1047.98     25.54 o 
   0   6   4        0.36        5.41      7.91 o 
   1   6   4      457.31      363.22     17.57 o 
   2   6   4       37.40       55.79      7.33 o 
   3   6   4       86.10      112.97     10.02 o 
   4   6   4       82.62      104.89     17.35 o 
   5   6   4       92.10      108.60     16.76 o 
   6   6   4        0.03       -0.56     14.67 o 
   7   6   4       31.29       18.07     17.22 o 
  -7   7   4       15.24        5.64     14.29 o 
  -6   7   4       34.97       30.79     11.10 o 
  -5   7   4       22.74       16.82      8.97 o 
  -4   7   4      290.41      310.79     14.99 o 
  -3   7   4      380.25      387.52     20.04 o 
  -2   7   4      276.20      277.91     17.74 o 
  -1   7   4      221.94      244.84     20.83 o 
   0   7   4       45.56       35.88     10.72 o 
   1   7   4      273.20      244.81     15.22 o 
   2   7   4      130.76      155.39     11.35 o 
   3   7   4       83.75      100.88      8.88 o 
   4   7   4        3.58        0.18      7.98 o 
   5   7   4       93.33       72.17     15.22 o 
   6   7   4        3.59       -2.93     14.09 o 
   7   7   4        9.49       27.61     24.88 o 
  -7   8   4       32.75       33.10     19.45 o 
  -6   8   4       88.42       77.59     14.35 o 
  -5   8   4        4.29       -7.00      8.51 o 
  -4   8   4      232.68      247.73     15.89 o 
  -3   8   4      944.66      923.76     36.37 o 
  -2   8   4       46.19       62.46     14.79 o 
  -1   8   4      402.10      418.40     27.92 o 
   0   8   4       54.08       35.83     14.14 o 
   1   8   4      185.17      213.60     17.82 o 
   2   8   4      136.24      132.60     12.95 o 
   3   8   4      360.13      382.20     16.07 o 
   4   8   4       28.16       18.08      9.97 o 
   5   8   4        1.74       21.26     13.22 o 
   6   8   4        1.66       21.04     14.92 o 
   7   8   4        0.28        2.11     16.24 o 
  -7   9   4       63.89       64.28     22.56 o 
  -6   9   4        0.44       15.44     12.47 o 
  -5   9   4      313.90      365.49     24.90 o 
  -4   9   4        8.03       27.89     10.07 o 
  -3   9   4        1.34       25.26      9.21 o 
  -2   9   4      144.14      121.63     11.67 o 
  -1   9   4        8.00       20.56     13.36 o 
   0   9   4     1091.86     1044.66     38.89 o 
   1   9   4      141.21      141.75     30.39 o 
   2   9   4     1135.35     1035.44     29.61 o 
   3   9   4      204.75      206.94     16.20 o 
   4   9   4       64.84       76.39     13.22 o 
   5   9   4       15.89       19.72     12.62 o 
   6   9   4      120.06      117.61     21.84 o 
  -6  10   4       26.02        0.16     16.71 o 
  -5  10   4        3.52       11.81     11.56 o 
  -4  10   4      138.67      149.61     28.58 o 
  -3  10   4        2.83       15.23     10.77 o 
  -2  10   4        0.91       21.58      8.06 o 
  -1  10   4      284.86      327.63     36.41 o 
   0  10   4      457.95      543.21     35.56 o 
   1  10   4     1424.05     1348.99     86.97 o 
   2  10   4      495.09      465.18     32.00 o 
   3  10   4      983.83      916.22     37.73 o 
   4  10   4      121.70      114.62     16.15 o 
   5  10   4       86.38       92.44     18.91 o 
   6  10   4        3.27       20.94     16.73 o 
  -6  11   4        7.90       10.16     16.78 o 
  -5  11   4        4.06       -4.10     15.05 o 
  -4  11   4       10.44        2.33     11.72 o 
  -3  11   4      205.14      181.94     20.71 o 
  -2  11   4      261.06      277.75     18.01 o 
  -1  11   4      108.08       89.03     18.42 o 
   0  11   4     1633.53     1708.43     56.11 o 
   1  11   4        0.13        8.97     12.04 o 
   2  11   4      660.04      622.18     38.70 o 
   3  11   4       27.08       32.66     18.56 o 
   4  11   4        4.78       17.15     13.04 o 
   5  11   4        0.02      -13.65     13.65 o 
   6  11   4       63.44       61.60     24.38 o 
  -5  12   4        5.13       -9.75     14.12 o 
  -4  12   4        3.89        4.86     11.11 o 
  -3  12   4        8.59       22.91     11.84 o 
  -2  12   4      121.77      129.49     16.67 o 
  -1  12   4      278.86      299.99     22.34 o 
   0  12   4       28.77       35.10     15.92 o 
   1  12   4       78.73       91.29     19.37 o 
   2  12   4        3.94       36.67     22.53 o 
   3  12   4       81.85       79.18     20.11 o 
   4  12   4      108.16      143.72     21.55 o 
   5  12   4        1.68        6.04     15.39 o 
  -5  13   4       66.39       88.63     25.37 o 
  -4  13   4        8.54       -7.83     14.43 o 
  -3  13   4       20.29       20.16     12.16 o 
  -2  13   4        1.53       -9.39      9.39 o 
  -1  13   4        9.31       -4.40     10.37 o 
   0  13   4      176.93      185.65     39.03 o 
   1  13   4       28.62       47.92     17.57 o 
   2  13   4      192.33      173.93     36.67 o 
   3  13   4       87.41       78.27     17.39 o 
   4  13   4       29.32       46.89     16.77 o 
  -4  14   4       27.41       12.24     16.46 o 
  -3  14   4      178.74      240.69     30.43 o 
  -2  14   4       65.89       41.04     52.13 o 
  -1  14   4       10.39       47.15     25.15 o 
   0  14   4      122.04      156.36     25.36 o 
   1  14   4      110.46      120.49     33.53 o 
   2  14   4        2.55        5.24     24.10 o 
   3  14   4      229.63      222.64     24.80 o 
   4  14   4       83.13       89.68     21.62 o 
  -3  15   4        1.64       -2.94     25.67 o 
  -2  15   4       28.32       23.95     34.84 o 
  -1  15   4        1.71        2.54     13.76 o 
   0  15   4       27.88       44.97     18.48 o 
   1  15   4        0.84       14.14     24.62 o 
   2  15   4       10.02      -15.72     23.05 o 
  -1  16   4        0.03       18.86     26.19 o 
   1  16   4        1.08       -1.05     26.19 o 
  -6   1   5      137.34      100.59     31.96 o 
  -5   1   5      367.81      435.73     28.15 o 
  -4   1   5       20.15       32.24      8.22 o 
  -3   1   5      599.82      653.50     17.42 o 
  -2   1   5       74.19       41.96     11.87 o 
  -1   1   5     1212.53     1044.80     23.10 o 
   0   1   5       26.07       20.43     12.05 o 
   1   1   5      483.69      449.75     21.78 o 
   2   1   5     1652.05     1592.85     24.29 o 
   3   1   5      144.30      123.72     11.05 o 
   4   1   5      366.63      378.91     13.94 o 
   5   1   5       15.22       30.44      7.86 o 
   6   1   5       83.15       89.92     14.14 o 
   7   1   5        2.87        1.75     10.89 o 
   8   1   5        0.52        6.59     14.39 o 
  -8   2   5       27.12       34.58     17.29 o 
  -7   2   5       15.59       18.86     15.19 o 
  -6   2   5        1.02        9.46     17.03 o 
  -5   2   5      688.13      630.14     30.55 o 
  -4   2   5      132.96      148.56     10.83 o 
  -3   2   5       57.43       43.75      6.70 o 
  -2   2   5      396.44      303.75     11.35 o 
  -1   2   5      104.53      180.20     12.40 o 
   0   2   5     2413.92     2489.51     73.34 o 
   1   2   5     1004.31     1044.76     13.47 o 
   2   2   5      239.26      174.61      9.11 o 
   3   2   5     2284.44     2213.26     33.14 o 
   4   2   5       95.46       80.83      8.61 o 
   5   2   5      475.43      459.29     18.40 o 
   6   2   5      208.91      185.29     18.41 o 
   7   2   5        6.99       -3.17     19.15 o 
   8   2   5        0.01       23.57     15.60 o 
  -8   3   5       10.44       36.15     18.86 o 
  -7   3   5       33.42       35.05     15.37 o 
  -6   3   5      192.16      180.62     18.39 o 
  -5   3   5      158.64      162.58     13.31 o 
  -4   3   5       11.74       17.27      6.27 o 
  -3   3   5        9.97        3.68      5.17 o 
  -2   3   5       94.55      197.97      9.60 o 
  -1   3   5      110.67       99.47      8.04 o 
   0   3   5     4838.57     5516.00    139.35 o 
   1   3   5     3052.95     3058.05     40.35 o 
   2   3   5       13.15       10.11      3.66 o 
   3   3   5     1326.44     1304.54     20.82 o 
   4   3   5        0.11       16.45      6.51 o 
   5   3   5      288.92      319.07     17.98 o 
   6   3   5      226.69      284.98     26.30 o 
   7   3   5        5.33        0.56     21.22 o 
   8   3   5        0.85       42.20     45.05 o 
  -8   4   5       11.82       17.27     16.08 o 
  -7   4   5        0.45        1.85     14.28 o 
  -6   4   5       38.07       35.58     10.88 o 
  -5   4   5      395.01      372.35     19.55 o 
  -4   4   5       28.45       31.99      7.75 o 
  -3   4   5      796.37      730.56     18.88 o 
  -2   4   5      500.47      401.88     11.07 o 
  -1   4   5       39.37       54.31     13.36 o 
   0   4   5     2992.26     3348.61     67.39 o 
   1   4   5      461.99      429.30     12.07 o 
   2   4   5       82.14       91.52      8.49 o 
   3   4   5       51.24       50.64     13.79 o 
   4   4   5      369.03      393.26     17.27 o 
   5   4   5       10.82       13.49     20.69 o 
   6   4   5       97.64      102.80     19.27 o 
   7   4   5       59.36       71.20     19.27 o 
  -8   5   5        0.65        5.86     16.17 o 
  -7   5   5       29.51       43.82     18.49 o 
  -6   5   5        0.17       -8.37      8.38 o 
  -5   5   5        4.90       21.76      8.64 o 
  -4   5   5        4.05        4.12      7.86 o 
  -3   5   5        2.29        9.02      5.53 o 
  -2   5   5      641.62      668.40     19.91 o 
  -1   5   5     1344.12     1381.82     34.99 o 
   0   5   5      179.30      231.11     18.31 o 
   1   5   5       54.14       68.37      9.45 o 
   2   5   5       82.96       99.86     10.04 o 
   3   5   5      129.01      127.73     10.33 o 
   4   5   5      750.76      710.32     21.35 o 
   5   5   5       60.55       55.97     16.67 o 
   6   5   5       13.95       18.01     15.96 o 
   7   5   5       15.49       -4.47     14.93 o 
  -8   6   5        3.24        1.53     23.31 o 
  -7   6   5      118.67      104.12     25.28 o 
  -6   6   5       16.78       40.18     10.91 o 
  -5   6   5        0.63       -7.18      7.18 o 
  -4   6   5     1021.93      999.05     34.16 o 
  -3   6   5      299.94      297.35     18.26 o 
  -2   6   5       28.28       21.30     23.57 o 
  -1   6   5     2617.63     2423.82     81.67 o 
   0   6   5      818.62      862.72     31.11 o 
   1   6   5       29.85       67.01     12.41 o 
   2   6   5      934.97      804.17     20.27 o 
   3   6   5        0.29       -1.44      6.50 o 
   4   6   5       21.83       31.46      9.96 o 
   5   6   5      408.86      394.31     49.19 o 
   6   6   5       12.19       17.23     25.67 o 
   7   6   5        5.34       13.11     15.78 o 
  -7   7   5        4.33       14.37     16.35 o 
  -6   7   5      152.72      189.24     19.30 o 
  -5   7   5       66.10       62.07     12.77 o 
  -4   7   5       49.80       65.90     11.65 o 
  -3   7   5      751.22      693.09     23.28 o 
  -2   7   5      232.27      195.04     41.13 o 
  -1   7   5      748.17      668.69     21.15 o 
   0   7   5      604.45      613.56     27.38 o 
   1   7   5      428.37      327.74     16.68 o 
   2   7   5       51.31       75.09     13.38 o 
   3   7   5      115.31      101.14      9.19 o 
   4   7   5      243.23      304.82     19.82 o 
   5   7   5       68.33       74.39     16.92 o 
   6   7   5        1.68      -10.69     13.64 o 
   7   7   5       23.87       39.64     19.64 o 
  -7   8   5       40.68       35.48     20.12 o 
  -6   8   5       12.62       18.42     12.40 o 
  -5   8   5       39.36       36.21     11.81 o 
  -4   8   5      755.39      749.72     39.40 o 
  -3   8   5       89.19      109.92     12.74 o 
  -2   8   5      181.97      239.13     25.93 o 
  -1   8   5     1329.30     1229.53     31.10 o 
   0   8   5        5.45       -6.01      8.50 o 
   1   8   5       51.38       46.19      9.49 o 
   2   8   5     1450.89     1320.62     29.01 o 
   3   8   5      130.27      104.05     10.12 o 
   4   8   5       41.23       22.29     11.64 o 
   5   8   5      143.35      207.25     22.70 o 
   6   8   5       30.42       48.52     19.88 o 
   7   8   5       23.54        3.21     18.90 o 
  -7   9   5       16.43        3.46     17.90 o 
  -6   9   5      133.47      144.96     21.79 o 
  -5   9   5      123.01      103.60     16.18 o 
  -4   9   5       27.00       13.48      9.91 o 
  -3   9   5        8.49       20.97      9.29 o 
  -2   9   5       75.73      100.83     13.18 o 
  -1   9   5       31.71       54.30     10.11 o 
   0   9   5       11.38       17.08     10.89 o 
   1   9   5     1159.53     1104.03     54.22 o 
   2   9   5       42.24       31.77     10.04 o 
   3   9   5        0.01        8.03      8.18 o 
   4   9   5       35.35       31.71     11.66 o 
   5   9   5       13.83       -5.92     12.12 o 
   6   9   5       33.29       28.77     17.02 o 
  -6  10   5      102.95      101.25     23.04 o 
  -5  10   5        4.08       24.76     12.59 o 
  -4  10   5        2.24       12.31     10.28 o 
  -3  10   5     1603.80     1523.96     44.23 o 
  -2  10   5      735.20      712.65     28.68 o 
  -1  10   5      689.63      779.52     38.52 o 
   0  10   5      246.27      206.74     23.50 o 
   1  10   5     1262.07     1166.06     50.03 o 
   2  10   5       21.82       35.37     11.18 o 
   3  10   5      419.39      460.19     42.63 o 
   4  10   5        1.14       -1.87     10.32 o 
   5  10   5       18.12       28.51     14.40 o 
   6  10   5      115.47       97.67     21.02 o 
  -6  11   5       14.91       20.06     20.43 o 
  -5  11   5        0.96       -7.42     10.79 o 
  -4  11   5      123.48      155.76     18.21 o 
  -3  11   5      323.83      334.14     25.31 o 
  -2  11   5      230.10      222.35     19.87 o 
  -1  11   5      447.50      424.20     23.44 o 
   0  11   5      879.76      889.94     67.58 o 
   1  11   5      768.40      899.11    112.90 o 
   2  11   5      359.02      301.76     44.53 o 
   3  11   5       51.38       60.06     14.61 o 
   4  11   5        2.41        9.07     12.16 o 
   5  11   5      193.89      148.50     22.04 o 
  -5  12   5        3.07        8.39     13.67 o 
  -4  12   5        4.59       -9.56     11.00 o 
  -3  12   5      879.61      736.55     35.52 o 
  -2  12   5      102.62      113.72     15.49 o 
  -1  12   5      250.02      251.70     20.78 o 
   0  12   5      374.85      459.22     36.67 o 
   1  12   5      386.19      351.62     32.87 o 
   2  12   5       15.88       22.00     19.38 o 
   3  12   5      315.75      288.50     25.87 o 
   4  12   5        7.82        5.65     18.18 o 
   5  12   5       12.76       28.20     17.36 o 
  -5  13   5        1.82        2.05     15.74 o 
  -4  13   5        0.17        6.93     13.66 o 
  -3  13   5       11.18        9.27     17.37 o 
  -2  13   5      150.29       93.53     15.55 o 
  -1  13   5        0.03       -3.60      7.93 o 
   0  13   5      115.46      168.13     36.67 o 
   1  13   5       57.16       52.91     18.89 o 
   2  13   5       47.69       93.78     30.91 o 
   3  13   5      113.51       84.71     42.15 o 
   4  13   5       43.01       50.54     16.57 o 
  -4  14   5       78.17       69.56     21.48 o 
  -3  14   5       32.42       30.17     25.67 o 
  -2  14   5       16.57        1.64     22.00 o 
  -1  14   5      192.64      192.81     24.67 o 
   0  14   5       28.03       44.12     18.42 o 
   1  14   5        3.86        0.00     19.91 o 
   2  14   5       50.74      103.21     33.53 o 
   3  14   5       62.24       47.72     16.88 o 
  -3  15   5        8.25       10.48     27.24 o 
  -2  15   5       68.21      123.64     37.72 o 
  -1  15   5       18.98       37.20     29.34 o 
   0  15   5       30.82       71.59     20.44 o 
   1  15   5       48.78       42.43     28.81 o 
   2  15   5        6.12       -4.71     26.19 o 
  -6   0   6       52.89        5.24     22.00 o 
  -5   0   6      440.90      575.75     57.63 o 
  -4   0   6       13.37       17.68     12.84 o 
  -3   0   6       93.49      106.62     14.43 o 
  -2   0   6       30.40        9.39      6.79 o 
  -1   0   6     2419.40     1967.19     51.86 o 
   1   0   6     4759.02     4511.25     82.98 o 
   2   0   6     1032.40      876.49     56.84 o 
   3   0   6      798.34      726.11     44.53 o 
   4   0   6       62.96       55.63     14.26 o 
   5   0   6        4.80        8.91     10.51 o 
   6   0   6       94.46      110.02     35.10 o 
   7   0   6       97.55       84.87     36.15 o 
   8   0   6       15.66        7.33     31.43 o 
  -7   1   6       35.36       28.81     29.34 o 
  -6   1   6      147.37      157.76     25.06 o 
  -5   1   6      306.26      297.21     84.08 o 
  -4   1   6       58.49       79.21     10.07 o 
  -3   1   6     3063.96     2801.59     40.03 o 
  -2   1   6     1023.73      885.29     20.86 o 
  -1   1   6     1274.49     1402.77     28.46 o 
   0   1   6     9090.92     9798.25    227.89 o 
   1   1   6      108.04       86.82     14.29 o 
   2   1   6       46.05       62.65      7.26 o 
   3   1   6      958.53      862.84     19.35 o 
   4   1   6      515.10      528.16     18.24 o 
   5   1   6       49.03       42.53     10.59 o 
   6   1   6      451.01      422.67     30.77 o 
   7   1   6        2.50        7.57     13.03 o 
   8   1   6        0.21       -9.23     31.96 o 
  -8   2   6       73.91       71.77     21.48 o 
  -7   2   6       76.25       80.72     20.96 o 
  -6   2   6       32.85       28.78     16.41 o 
  -5   2   6      358.74      380.99     33.33 o 
  -4   2   6      503.20      558.74     30.52 o 
  -3   2   6       37.11       55.43      7.29 o 
  -2   2   6       33.84       52.88      8.06 o 
  -1   2   6     1108.14     1013.31     34.84 o 
   0   2   6     1787.49     1930.52     63.91 o 
   1   2   6     1129.84     1165.99     29.76 o 
   2   2   6      758.13      769.76     16.51 o 
   3   2   6      363.73      400.68     12.00 o 
   4   2   6      425.81      450.69     17.08 o 
   5   2   6        0.83       22.11     10.54 o 
   6   2   6        0.16       -0.30     10.95 o 
   7   2   6       16.89        0.11     12.28 o 
  -8   3   6       15.77       -3.14     18.34 o 
  -7   3   6       46.80       49.77     19.38 o 
  -6   3   6       38.64       38.71     12.70 o 
  -5   3   6      371.64      387.53     20.97 o 
  -4   3   6      866.05      914.62     21.10 o 
  -3   3   6        5.61        7.53      5.70 o 
  -2   3   6      327.79      343.91     14.47 o 
  -1   3   6     4866.87     4713.39     84.27 o 
   0   3   6     3141.53     3200.42     94.30 o 
   1   3   6     1260.19     1179.59     17.85 o 
   2   3   6      126.38      125.99      6.86 o 
   3   3   6      210.09      293.23     11.81 o 
   4   3   6      622.99      693.21     22.83 o 
   5   3   6     1119.83     1056.01     35.83 o 
   6   3   6       15.21       24.94     12.60 o 
   7   3   6       12.06        9.31     17.29 o 
  -8   4   6        3.29       -1.57     19.38 o 
  -7   4   6       13.69       14.20     15.85 o 
  -6   4   6      346.89      313.59     21.72 o 
  -5   4   6       59.73       69.13     12.78 o 
  -4   4   6       46.98       50.59      8.79 o 
  -3   4   6     1873.34     1759.19     31.06 o 
  -2   4   6      519.47      474.36     13.09 o 
  -1   4   6     2541.62     2849.45     57.01 o 
   0   4   6     4253.69     4284.87    119.97 o 
   1   4   6     1220.74     1675.32     26.47 o 
   2   4   6        0.28       10.87      5.13 o 
   3   4   6      518.39      572.82     16.42 o 
   4   4   6      629.90      662.88     22.32 o 
   5   4   6       40.31       50.25     26.98 o 
   6   4   6      127.48       90.45     19.91 o 
   7   4   6       32.08       40.44     43.74 o 
  -8   5   6        8.27        7.27     16.84 o 
  -7   5   6       89.33      129.55     23.91 o 
  -6   5   6       20.50       24.37     11.41 o 
  -5   5   6       32.48       28.86     10.50 o 
  -4   5   6     1405.34     1277.19     29.02 o 
  -3   5   6       97.31       93.52      8.31 o 
  -2   5   6        1.29       -4.58      6.58 o 
  -1   5   6     5260.36     5285.61     99.80 o 
   0   5   6      762.45      759.97     31.17 o 
   1   5   6      181.91      138.15     10.84 o 
   2   5   6      258.34      217.42     14.10 o 
   3   5   6       36.65       39.45      9.93 o 
   4   5   6      169.09      221.14     16.74 o 
   5   5   6      976.44     1085.88     61.82 o 
   6   5   6       18.81       20.03     15.51 o 
   7   5   6        0.67       13.86     16.17 o 
  -8   6   6        7.93        4.84     16.95 o 
  -7   6   6       11.20        2.87     14.39 o 
  -6   6   6      203.37      180.01     27.45 o 
  -5   6   6        3.89       -9.00      9.00 o 
  -4   6   6      128.67      124.70     13.88 o 
  -3   6   6      569.18      540.10     18.01 o 
  -2   6   6       13.80       11.31      6.02 o 
  -1   6   6      893.59      854.22     26.84 o 
   0   6   6     1666.76     1996.44     51.48 o 
   1   6   6      369.26      331.72     15.46 o 
   2   6   6       16.42       34.78      8.12 o 
   3   6   6       60.31       65.51      7.66 o 
   4   6   6       60.47       87.19     12.64 o 
   5   6   6       25.24       33.39     17.55 o 
   6   6   6       35.77       14.71     15.63 o 
   7   6   6       20.59       16.66     19.09 o 
  -7   7   6        0.13       -1.45     15.51 o 
  -6   7   6       33.35       43.92     14.22 o 
  -5   7   6       69.96       77.16     18.27 o 
  -4   7   6      144.75      161.44     15.54 o 
  -3   7   6        8.35        5.55      7.70 o 
  -2   7   6      113.28      134.06     16.49 o 
  -1   7   6      277.51      272.99     20.43 o 
   0   7   6       48.09       40.08     12.22 o 
   1   7   6      211.08      202.06     14.86 o 
   2   7   6      163.66      192.06     12.95 o 
   3   7   6      234.47      259.16     14.21 o 
   4   7   6        7.76        2.42      9.22 o 
   5   7   6       63.11       80.03     16.39 o 
   6   7   6       16.27       -3.04     15.69 o 
   7   7   6        7.62       59.28     22.21 o 
  -7   8   6        2.02       28.77     19.09 o 
  -6   8   6       42.57       59.85     29.79 o 
  -5   8   6      109.84      133.55     16.24 o 
  -4   8   6      165.77      183.05     17.16 o 
  -3   8   6      434.08      428.90     28.20 o 
  -2   8   6     1064.92      921.03     37.46 o 
  -1   8   6       61.81       51.92      8.97 o 
   0   8   6      536.59      491.92     32.03 o 
   1   8   6      172.31      164.25     13.76 o 
   2   8   6       72.26       85.22     12.35 o 
   3   8   6      589.93      605.64     25.35 o 
   4   8   6      312.63      351.05     40.30 o 
   5   8   6       18.85       18.08     13.32 o 
   6   8   6       82.55       91.55     23.34 o 
  -7   9   6       77.02      139.59     28.27 o 
  -6   9   6       18.84       19.03     14.18 o 
  -5   9   6      292.62      362.84     25.51 o 
  -4   9   6       42.03       48.98     11.58 o 
  -3   9   6        0.19        7.84      8.76 o 
  -2   9   6       40.04       51.91     13.09 o 
  -1   9   6      156.95      217.43     16.34 o 
   0   9   6       18.33       22.05     13.05 o 
   1   9   6      564.07      563.77     21.65 o 
   2   9   6        0.63       17.51     10.74 o 
   3   9   6       22.08       21.53     14.82 o 
   4   9   6        8.73       31.77     11.18 o 
   5   9   6        7.06       26.85     14.34 o 
   6   9   6        6.45      -10.36     13.95 o 
  -6  10   6       78.98       78.53     23.70 o 
  -5  10   6        0.08       13.77     11.90 o 
  -4  10   6        3.42        2.29      9.74 o 
  -3  10   6      268.05      288.06     37.40 o 
  -2  10   6     1545.81     1449.64     48.19 o 
  -1  10   6     1191.06     1163.94     33.13 o 
   0  10   6     1310.61     1475.27    103.21 o 
   1  10   6     1803.17     1653.38     54.26 o 
   2  10   6        4.77        4.74      7.87 o 
   3  10   6      311.87      290.02     20.18 o 
   4  10   6      450.26      530.34     28.82 o 
   5  10   6        2.54        7.33     14.33 o 
   6  10   6      134.57      132.43     46.90 o 
  -6  11   6      131.22       72.50     24.01 o 
  -5  11   6       28.77       54.06     15.78 o 
  -4  11   6      278.44      221.83     21.49 o 
  -3  11   6        4.41       13.21     11.25 o 
  -2  11   6      231.18      226.29     23.59 o 
  -1  11   6       73.39       67.33     12.61 o 
   0  11   6       24.35        5.29     13.12 o 
   1  11   6      135.49      149.88     50.56 o 
   2  11   6       16.08       24.62     21.48 o 
   3  11   6        3.72      -11.17     11.28 o 
   4  11   6        1.92       11.34     12.77 o 
   5  11   6        4.77       42.47     22.22 o 
  -5  12   6       24.07       17.61     16.99 o 
  -4  12   6       28.63       49.89     13.86 o 
  -3  12   6       33.44       17.09     12.31 o 
  -2  12   6       20.66        6.42     10.70 o 
  -1  12   6       20.01       23.58     10.33 o 
   0  12   6        8.34       16.75     13.57 o 
   1  12   6       51.25       32.18     15.44 o 
   2  12   6        0.66       -5.76     17.81 o 
   3  12   6      267.39      212.69     23.05 o 
   4  12   6       56.22       56.39     17.52 o 
   5  12   6       30.58       50.61     18.61 o 
  -5  13   6       15.80       11.06     18.33 o 
  -4  13   6        8.86       11.36     15.52 o 
  -3  13   6       16.03       -0.33     12.19 o 
  -2  13   6       12.63       21.77     11.40 o 
  -1  13   6       10.20       12.93      9.91 o 
   0  13   6      140.29      196.09     26.92 o 
   1  13   6        0.31       18.20     15.74 o 
   2  13   6      155.25      131.50     34.58 o 
   3  13   6      131.84      153.97     36.56 o 
   4  13   6       20.93       23.60     16.11 o 
  -4  14   6        0.93      -20.96     24.62 o 
  -3  14   6       77.16      122.07     35.10 o 
  -2  14   6       89.07       96.92     34.58 o 
  -1  14   6       14.01       35.62     22.53 o 
   0  14   6        4.64      -12.97     12.97 o 
   1  14   6       48.83       38.24     27.24 o 
   2  14   6       27.58       21.48     24.10 o 
   3  14   6       51.14       41.94     15.71 o 
  -2  15   6       91.36      117.87     37.72 o 
  -1  15   6       29.51        2.10     22.00 o 
   0  15   6       11.41       13.62     24.62 o 
   1  15   6       54.77       63.91     30.39 o 
   2  15   6       19.58       16.76     26.19 o 
  -7   1   7        0.24       19.91     26.19 o 
  -6   1   7       26.43       23.08     15.98 o 
  -5   1   7      225.09      280.06     42.17 o 
  -4   1   7       20.87       20.54      7.63 o 
  -3   1   7        7.86       11.26      6.99 o 
  -2   1   7       47.03      110.77     15.72 o 
  -1   1   7       94.30      173.47      9.82 o 
   0   1   7      580.14      709.34     38.77 o 
   1   1   7     2014.37     1996.66     33.39 o 
   2   1   7     1400.71     1351.35     22.63 o 
   3   1   7       58.81       59.15      9.22 o 
   4   1   7       86.20      103.93     12.05 o 
   5   1   7       13.50       18.54     10.26 o 
   6   1   7        2.30        6.57     10.97 o 
   7   1   7       25.70        7.34     20.19 o 
  -8   2   7       20.94       23.05     19.91 o 
  -7   2   7       31.30       11.00     16.76 o 
  -6   2   7        0.45       -8.74     13.86 o 
  -5   2   7      773.12      699.66     46.63 o 
  -4   2   7      142.72      174.66     14.04 o 
  -3   2   7      117.33      147.29     13.06 o 
  -2   2   7     1054.39     1088.48     35.85 o 
  -1   2   7       65.62       89.00      7.51 o 
   0   2   7      331.21      329.00     30.91 o 
   1   2   7      224.59      238.05     15.85 o 
   2   2   7      402.42      379.71     13.51 o 
   3   2   7        0.58       13.86      5.14 o 
   4   2   7      839.17      782.53     21.13 o 
   5   2   7       29.56       40.82     12.10 o 
   6   2   7        7.07       14.79     11.84 o 
   7   2   7        0.63        0.71     12.31 o 
  -8   3   7       41.98       47.15     22.00 o 
  -7   3   7       29.37        4.19     17.81 o 
  -6   3   7      136.91      140.78     26.58 o 
  -5   3   7      402.06      424.31     22.73 o 
  -4   3   7       52.17       51.57      8.69 o 
  -3   3   7      408.51      476.14     19.94 o 
  -2   3   7     1105.67      888.90     23.83 o 
  -1   3   7     1589.54     2057.55     44.42 o 
   0   3   7     1154.74     1366.30     57.10 o 
   1   3   7     8122.87     8328.57    110.10 o 
   2   3   7     1696.41     1766.49     27.31 o 
   3   3   7      207.05      176.63     16.39 o 
   4   3   7      601.86      665.80     23.10 o 
   5   3   7       40.61       55.61     13.74 o 
   6   3   7       37.60       29.26     13.84 o 
   7   3   7       63.62       37.68     15.14 o 
  -8   4   7       15.05       -9.95     19.38 o 
  -7   4   7        1.43        9.95     19.91 o 
  -6   4   7        7.67       15.29     10.65 o 
  -5   4   7      555.01      529.19     23.41 o 
  -4   4   7       39.82       38.50      8.39 o 
  -3   4   7       27.30       35.78      7.83 o 
  -2   4   7      752.83      722.28     18.25 o 
  -1   4   7      187.07      203.79     28.29 o 
   0   4   7      105.96       81.73     19.38 o 
   1   4   7     3136.83     3299.81     53.03 o 
   2   4   7       47.55       76.14      9.22 o 
   3   4   7      317.86      348.76     21.31 o 
   4   4   7      661.63      699.51     25.53 o 
   5   4   7        6.89       10.62     12.68 o 
   6   4   7       12.37       13.23     14.99 o 
   7   4   7        1.95       -4.61     14.82 o 
  -8   5   7       14.97        6.81     25.15 o 
  -7   5   7        2.29        3.69     15.85 o 
  -6   5   7       32.01       23.82     11.74 o 
  -5   5   7      142.20      139.53     13.66 o 
  -4   5   7      104.61       99.29     11.15 o 
  -3   5   7      418.87      431.53     21.82 o 
  -2   5   7      371.21      383.26     14.82 o 
  -1   5   7        3.55        5.76     14.67 o 
   0   5   7      333.57      423.82     38.77 o 
   1   5   7      177.02      213.95      9.15 o 
   2   5   7       73.61       95.08      9.00 o 
   3   5   7      229.66      272.23     16.58 o 
   4   5   7      160.51      157.74     21.64 o 
   5   5   7       39.56       59.23     17.13 o 
   6   5   7       38.50       28.15     16.38 o 
   7   5   7        0.93       13.41     17.55 o 
  -7   6   7       83.16       99.45     19.97 o 
  -6   6   7        3.52       21.32     11.44 o 
  -5   6   7       30.69       31.86     10.81 o 
  -4   6   7      789.09      800.92     31.29 o 
  -3   6   7       65.54       73.40      9.04 o 
  -2   6   7       39.00       46.84      8.39 o 
  -1   6   7      438.62      424.88     32.22 o 
   0   6   7       13.65        4.03      8.68 o 
   1   6   7      685.01      676.22     34.85 o 
   2   6   7     1500.24     1376.24     37.54 o 
   3   6   7       31.95       49.36     10.13 o 
   4   6   7       12.04       15.29      9.54 o 
   5   6   7       91.47      103.87     21.37 o 
   6   6   7        5.16        8.16     18.86 o 
   7   6   7       21.85       56.40     34.58 o 
  -7   7   7       12.10        1.69     17.15 o 
  -6   7   7      378.73      429.63     28.05 o 
  -5   7   7      109.02      137.62     16.25 o 
  -4   7   7        6.73        6.00      8.76 o 
  -3   7   7     1768.85     1683.74     32.25 o 
  -2   7   7      132.19      138.01     11.29 o 
  -1   7   7        7.80        8.92      7.45 o 
   0   7   7     1371.33     1498.74     53.96 o 
   1   7   7     1419.96     1315.00     33.21 o 
   2   7   7        2.49        1.90      7.47 o 
   3   7   7     1072.56     1010.16     32.10 o 
   4   7   7       22.90       37.85     11.22 o 
   5   7   7       13.58       -3.12     13.56 o 
   6   7   7        1.83      -11.07     14.84 o 
   7   7   7       61.42       67.95     47.41 o 
  -7   8   7       72.19      100.66     24.53 o 
  -6   8   7       38.72       23.91     15.08 o 
  -5   8   7        0.22       -9.43      9.75 o 
  -4   8   7      259.71      286.67     20.76 o 
  -3   8   7       23.82       28.44      9.63 o 
  -2   8   7      453.69      468.00     26.02 o 
  -1   8   7     1094.90     1065.72     33.24 o 
   0   8   7      145.91      200.91     26.12 o 
   1   8   7      101.85      100.12     10.89 o 
   2   8   7     1203.58     1213.53     28.60 o 
   3   8   7      113.42      113.25     13.47 o 
   4   8   7       52.65       63.78     12.99 o 
   5   8   7       28.16       46.58     15.57 o 
   6   8   7       52.43       26.89     21.27 o 
  -7   9   7       13.62      -11.28     16.61 o 
  -6   9   7      176.61      206.93     25.44 o 
  -5   9   7      106.18       92.58     15.64 o 
  -4   9   7        4.28        9.28     10.13 o 
  -3   9   7      101.19      102.99     13.18 o 
  -2   9   7      191.53      256.18     23.41 o 
  -1   9   7       88.35       96.84     13.80 o 
   0   9   7      625.36      630.31     34.91 o 
   1   9   7        1.18        2.49      8.17 o 
   2   9   7      221.42      205.43     14.89 o 
   3   9   7       14.56       23.46      9.78 o 
   4   9   7      373.89      362.92     24.24 o 
   5   9   7        1.76        3.37     13.01 o 
   6   9   7       54.52       29.68     20.52 o 
  -6  10   7       35.79       58.72     22.02 o 
  -5  10   7        8.11       13.62     12.82 o 
  -4  10   7        3.10        3.13     12.17 o 
  -3  10   7      159.96      134.23     31.71 o 
  -2  10   7     1294.58     1169.63     42.92 o 
  -1  10   7      185.25      227.30     32.21 o 
   0  10   7       50.21       56.07     23.84 o 
   1  10   7      104.97      102.64     19.82 o 
   2  10   7      105.26      130.95     17.54 o 
   3  10   7      542.38      562.43     28.60 o 
   4  10   7       76.79       84.39     14.69 o 
   5  10   7       42.37       24.00     16.19 o 
  -6  11   7       26.40       31.58     20.28 o 
  -5  11   7      709.70      770.43     43.81 o 
  -4  11   7       16.14        4.33     10.66 o 
  -3  11   7      975.75      938.44     37.10 o 
  -2  11   7     1433.17     1368.37     48.96 o 
  -1  11   7      488.88      433.52     22.56 o 
   0  11   7      174.57      212.96     26.07 o 
   1  11   7        7.27       14.05     13.69 o 
   2  11   7        0.03       14.14     13.34 o 
   3  11   7       11.57        6.39     12.49 o 
   4  11   7      169.96      211.44     24.37 o 
   5  11   7       54.28       48.70     26.43 o 
  -5  12   7        7.43       12.26     17.15 o 
  -4  12   7       46.02       64.86     14.80 o 
  -3  12   7      175.29      192.75     21.73 o 
  -2  12   7      588.39      552.56     31.24 o 
  -1  12   7        3.90       11.13      9.42 o 
   0  12   7       23.20       29.08     15.93 o 
   1  12   7      150.60      131.74     22.89 o 
   2  12   7        8.40       16.43     15.55 o 
   3  12   7      266.18      298.28     35.38 o 
   4  12   7        4.01      -11.21     13.45 o 
  -4  13   7        1.47        7.05     14.87 o 
  -3  13   7       12.02       23.62     25.67 o 
  -2  13   7       11.10       16.93     16.11 o 
  -1  13   7        2.25       20.75     17.81 o 
   0  13   7      110.73       88.83     21.11 o 
   1  13   7      126.57      181.26     38.24 o 
   2  13   7       38.46       34.84     23.57 o 
   3  13   7        7.04       -3.78     11.95 o 
   4  13   7       19.02       32.09     17.62 o 
  -3  14   7        3.80      -18.34     18.86 o 
  -2  14   7       17.92       27.24     27.24 o 
  -1  14   7       68.99      118.92     33.00 o 
   0  14   7      105.40       76.77     31.17 o 
   1  14   7       16.66        6.29     23.05 o 
   2  14   7        0.35      -10.29     16.62 o 
   3  14   7        9.34        8.14     14.54 o 
  -2  15   7       15.04        5.24     26.19 o 
  -1  15   7        6.35      -14.67     20.96 o 
   0  15   7        7.19       17.29     25.15 o 
   1  15   7        0.19        3.67     25.15 o 
  -7   0   8       62.09       18.86     28.81 o 
  -6   0   8        2.57        8.91     22.00 o 
  -5   0   8      931.25     1088.11     70.20 o 
  -4   0   8      287.26      274.16     25.67 o 
  -3   0   8     1321.03     1140.50     47.67 o 
  -2   0   8       96.98       72.70     11.26 o 
  -1   0   8      283.09      237.32     17.29 o 
   1   0   8     2726.71     2534.04     82.77 o 
   2   0   8      335.89      337.86     37.20 o 
   3   0   8      154.26      163.49     15.21 o 
   4   0   8      270.43      309.64     26.63 o 
   5   0   8        1.91        7.33     21.48 o 
   6   0   8       15.13       17.29     26.19 o 
   7   0   8       31.59       67.58     36.67 o 
  -7   1   8       26.12       61.29     32.48 o 
  -6   1   8        2.63       19.44     17.55 o 
  -5   1   8     1122.51     1014.95     88.27 o 
  -4   1   8       10.56       18.29      7.50 o 
  -3   1   8      200.19      212.84     14.14 o 
  -2   1   8      718.75      720.83     23.57 o 
  -1   1   8       28.50       45.58      9.95 o 
   0   1   8     1968.09     1994.44     71.25 o 
   1   1   8     1008.56      975.58     20.86 o 
   2   1   8      264.69      345.71     16.39 o 
   3   1   8      828.40      743.14     16.76 o 
   4   1   8      217.52      199.28     18.43 o 
   5   1   8       75.95       85.29     21.48 o 
   6   1   8      383.47      363.66     62.34 o 
   7   1   8       10.88        6.49     22.00 o 
  -8   2   8      102.85      111.59     27.24 o 
  -7   2   8       45.05       31.07     43.74 o 
  -6   2   8       10.75       37.93     24.10 o 
  -5   2   8      306.41      323.77     31.12 o 
  -4   2   8       84.34       96.44     10.06 o 
  -3   2   8     1991.67     1905.60     40.67 o 
  -2   2   8     2845.81     2863.07     48.30 o 
  -1   2   8      190.64      152.02     10.35 o 
   0   2   8     1215.47     1493.08     60.25 o 
   1   2   8      276.48      246.31     15.69 o 
   2   2   8      542.10      636.41     17.18 o 
   3   2   8      626.19      631.78     21.85 o 
   4   2   8        0.13        7.43      6.83 o 
   5   2   8        2.27        5.31     10.59 o 
   6   2   8       13.09       18.26     11.83 o 
   7   2   8        0.44      -14.14     19.26 o 
  -8   3   8        0.26       -2.62     20.43 o 
  -7   3   8        2.35        1.57     17.81 o 
  -6   3   8        2.17        4.42     11.90 o 
  -5   3   8      146.12      176.34     16.56 o 
  -4   3   8     1050.18     1008.29     25.20 o 
  -3   3   8      609.19      631.70     21.28 o 
  -2   3   8       96.90      131.72     11.60 o 
  -1   3   8      507.79      773.11     23.63 o 
   0   3   8     1082.19     1187.13     53.96 o 
   1   3   8     4678.30     5041.12     92.39 o 
   2   3   8      464.56      457.80     25.41 o 
   3   3   8       88.48      115.60     13.37 o 
   4   3   8      237.78      243.82     16.65 o 
   5   3   8      138.26      138.39     17.43 o 
   6   3   8        4.24       18.00     22.06 o 
   7   3   8       23.40       20.33     15.08 o 
  -8   4   8       24.16        3.67     20.96 o 
  -7   4   8      159.84      160.83     33.00 o 
  -6   4   8      126.45      143.44     16.63 o 
  -5   4   8      374.65      396.46     22.98 o 
  -4   4   8      818.47      823.40     26.72 o 
  -3   4   8     3965.80     4141.76     72.28 o 
  -2   4   8        3.90       -3.34      5.89 o 
  -1   4   8      247.80      318.52     35.10 o 
   0   4   8      616.76      582.56     38.77 o 
   1   4   8        0.14       30.91     13.10 o 
   2   4   8      952.73      984.44     21.90 o 
   3   4   8      243.96      214.64     13.69 o 
   4   4   8      112.35      118.47     13.02 o 
   5   4   8        1.45       20.00     12.25 o 
   6   4   8       42.68       39.98     17.11 o 
   7   4   8        6.00        4.02     31.96 o 
  -8   5   8        4.45       -1.05     20.96 o 
  -7   5   8        0.18       27.24     23.57 o 
  -6   5   8        0.57       -6.69     10.50 o 
  -5   5   8        3.62        8.89      8.41 o 
  -4   5   8     1634.46     1604.32     33.84 o 
  -3   5   8       21.71       23.28      7.79 o 
  -2   5   8      761.81      698.55     27.24 o 
  -1   5   8     1850.97     1690.06     70.72 o 
   0   5   8      210.97      194.89     29.34 o 
   1   5   8      133.64      127.94     10.81 o 
   2   5   8     1076.45      999.28     22.41 o 
   3   5   8       26.29       37.04      8.95 o 
   4   5   8        0.69      -11.32     11.32 o 
   5   5   8      512.02      535.06     40.86 o 
   6   5   8       12.25       -7.76     14.60 o 
   7   5   8        6.18      -14.10     18.86 o 
  -7   6   8       19.99       44.10     16.87 o 
  -6   6   8       70.86       51.23     19.96 o 
  -5   6   8       82.60       80.05     13.46 o 
  -4   6   8      788.07      715.11     23.86 o 
  -3   6   8      699.01      670.10     28.27 o 
  -2   6   8       20.33       15.78     10.73 o 
  -1   6   8        5.32       48.72     19.91 o 
   0   6   8     1293.68     1322.81     62.34 o 
   1   6   8      329.15      334.30     17.25 o 
   2   6   8      418.08      469.43     17.15 o 
   3   6   8       64.94       73.59     12.70 o 
   4   6   8       60.70      113.30     16.70 o 
   5   6   8       16.68        8.07     15.69 o 
   6   6   8       77.55       89.26     23.01 o 
   7   6   8       16.64       18.56     20.34 o 
  -7   7   8       38.62       54.98     21.65 o 
  -6   7   8        5.35       -0.19     13.78 o 
  -5   7   8       81.07       77.84     14.08 o 
  -4   7   8        2.47       -8.01      8.43 o 
  -3   7   8       36.33       34.48     10.84 o 
  -2   7   8      100.81       92.18     10.86 o 
  -1   7   8      246.31      295.47     37.72 o 
   0   7   8      203.87      257.23     34.05 o 
   1   7   8      110.39      122.27     17.94 o 
   2   7   8      274.39      279.67     19.03 o 
   3   7   8       85.68       83.95     13.98 o 
   4   7   8      225.14      247.08     19.93 o 
   5   7   8       56.91       79.03     21.62 o 
   6   7   8        3.89       18.94     18.31 o 
  -7   8   8        1.87       19.13     20.01 o 
  -6   8   8       30.20        5.76     14.22 o 
  -5   8   8       99.07      109.52     16.20 o 
  -4   8   8       34.04       46.94     11.70 o 
  -3   8   8       17.41       16.20      9.83 o 
  -2   8   8      143.87      147.03     20.96 o 
  -1   8   8      211.95      256.39     34.31 o 
   0   8   8      520.74      553.62     35.56 o 
   1   8   8     1127.75     1159.22     71.51 o 
   2   8   8        3.07       25.15      8.07 o 
   3   8   8      288.90      247.72     21.12 o 
   4   8   8        1.59        4.57     10.12 o 
   5   8   8        0.45       -0.67     15.41 o 
   6   8   8      123.59       69.71     26.72 o 
  -6   9   8       16.64       28.44     18.95 o 
  -5   9   8       68.83       87.19     17.01 o 
  -4   9   8      642.56      723.85     31.16 o 
  -3   9   8      118.73      101.07     16.47 o 
  -2   9   8      565.16      545.12     38.77 o 
  -1   9   8      699.47      761.17     44.27 o 
   0   9   8      667.23      698.29     38.33 o 
   1   9   8      770.54      854.66     41.54 o 
   2   9   8     2344.40     2197.32     42.62 o 
   3   9   8        0.05        2.63      9.68 o 
   4   9   8      772.10      741.42     33.99 o 
   5   9   8        1.63       -0.97     13.06 o 
   6   9   8        9.44       -1.47     24.88 o 
  -6  10   8       13.39       22.24     19.37 o 
  -5  10   8       27.50       30.33     17.62 o 
  -4  10   8        0.22       16.25     11.19 o 
  -3  10   8      147.53      133.18     17.87 o 
  -2  10   8       10.71       22.23     11.96 o 
  -1  10   8      248.58      278.48     38.51 o 
   0  10   8      231.26      218.33     34.91 o 
   1  10   8      729.06      713.97     27.07 o 
   2  10   8      333.66      262.75     19.94 o 
   3  10   8       45.42       51.34     14.19 o 
   4  10   8       80.21      107.40     18.15 o 
   5  10   8       12.43       41.83     15.93 o 
  -6  11   8        6.43       19.98     19.42 o 
  -5  11   8        6.85        0.10     17.30 o 
  -4  11   8       37.93       33.68     12.82 o 
  -3  11   8       25.25       23.56     13.00 o 
  -2  11   8        0.23        8.79     17.55 o 
  -1  11   8        4.41        4.05     10.16 o 
   0  11   8       29.77       62.16     18.25 o 
   1  11   8       23.96       12.86     14.26 o 
   2  11   8       46.57       59.60     16.83 o 
   3  11   8        3.98       15.58     12.71 o 
   4  11   8       10.11        7.35     13.32 o 
   5  11   8        0.10       -2.16     14.79 o 
  -5  12   8        7.52       38.74     20.73 o 
  -4  12   8       12.77       16.10     13.70 o 
  -3  12   8       27.32       16.66     22.27 o 
  -2  12   8       24.78       18.86     25.67 o 
  -1  12   8      253.19      151.93     35.62 o 
   0  12   8        0.64        1.35     13.71 o 
   1  12   8       32.31       46.40     19.01 o 
   2  12   8       31.55       33.30     16.62 o 
   3  12   8       32.93       40.00     15.79 o 
   4  12   8       93.97      129.78     25.40 o 
  -4  13   8        0.02       15.06     36.15 o 
  -3  13   8       17.52       31.96     18.70 o 
  -2  13   8        2.03      -10.77     23.05 o 
  -1  13   8       52.68       48.20     29.34 o 
   0  13   8      112.32       80.79     21.11 o 
   1  13   8       47.50       39.82     24.62 o 
   2  13   8       97.12      110.02     34.58 o 
   3  13   8       41.78       59.57     18.20 o 
  -3  14   8       58.49       72.82     33.53 o 
  -2  14   8       84.38       55.01     29.86 o 
  -1  14   8        3.66       -3.67     22.53 o 
   0  14   8       25.97       40.96     19.82 o 
   1  14   8       71.84       68.11     29.34 o 
   2  14   8        3.40      -15.55     15.55 o 
  -1  15   8        0.90       -9.43     22.53 o 
   1  15   8       10.65        7.86     26.19 o 
  -7   1   9       43.33       23.05     29.34 o 
  -6   1   9       53.82       42.20     19.82 o 
  -5   1   9       20.80       46.78     17.22 o 
  -4   1   9      140.64      157.83     13.54 o 
  -3   1   9        0.26       -0.26      7.41 o 
  -2   1   9       29.08       50.03     11.53 o 
  -1   1   9       35.40       41.39      9.95 o 
   0   1   9      583.37      676.86     41.39 o 
   1   1   9      640.36      597.30     15.90 o 
   2   1   9      231.57      266.98     12.35 o 
   3   1   9       22.58       19.05      5.76 o 
   4   1   9       33.78       30.89     11.06 o 
   5   1   9        0.47      -11.96     11.96 o 
   6   1   9        4.79       23.13     21.22 o 
   7   1   9        5.92       19.20     22.39 o 
  -8   2   9        1.97      -19.91     19.91 o 
  -7   2   9       64.77       89.59     23.57 o 
  -6   2   9       40.25       27.95     18.72 o 
  -5   2   9       54.14       39.01     22.79 o 
  -4   2   9      114.55      120.35     12.66 o 
  -3   2   9      829.58      768.89     29.04 o 
  -2   2   9      284.69      381.85     16.04 o 
  -1   2   9     1041.34     1029.96     52.91 o 
   0   2   9     4157.80     4647.92    133.59 o 
   1   2   9       73.60      130.42     13.28 o 
   2   2   9      572.36      586.02     16.68 o 
   3   2   9      106.50      101.12      8.49 o 
   4   2   9       83.24       77.70     13.57 o 
   5   2   9       72.49       98.85     23.79 o 
   6   2   9       82.28       52.91     31.96 o 
   7   2   9        0.94       27.17     23.33 o 
  -8   3   9       10.12        3.67     20.96 o 
  -7   3   9      245.76      219.79     28.19 o 
  -6   3   9       60.62       60.21     16.19 o 
  -5   3   9        3.94       20.30     11.76 o 
  -4   3   9      142.35      171.09     13.14 o 
  -3   3   9      398.51      352.92     18.55 o 
  -2   3   9        8.52        4.97      6.20 o 
  -1   3   9      366.39      296.24     11.36 o 
   0   3   9      329.14      373.01     36.67 o 
   1   3   9      887.51      831.16     45.32 o 
   2   3   9       22.50        8.40      8.80 o 
   3   3   9        5.10        7.50      5.77 o 
   4   3   9      145.91      174.26     17.45 o 
   5   3   9        0.28       -7.36     10.53 o 
   6   3   9       30.77       49.59     23.26 o 
   7   3   9       24.50       46.33     25.74 o 
  -8   4   9        0.27       11.00     23.05 o 
  -7   4   9        8.60       39.82     23.05 o 
  -6   4   9       43.52       74.19     14.44 o 
  -5   4   9        0.11       -3.81      9.07 o 
  -4   4   9      162.78      168.54     17.54 o 
  -3   4   9     1489.33     1378.39     36.57 o 
  -2   4   9       76.40       78.25     10.10 o 
  -1   4   9     1010.20     1071.35     55.53 o 
   0   4   9     1449.44     1610.95     68.63 o 
   1   4   9       59.10       83.30     21.48 o 
   2   4   9        6.67       14.39     12.05 o 
   3   4   9      238.06      267.50     15.52 o 
   4   4   9       22.54       10.35      8.76 o 
   5   4   9       50.46       62.66     30.33 o 
   6   4   9      148.44      138.71     25.58 o 
   7   4   9        0.03        3.28     19.12 o 
  -7   5   9       86.88      119.45     33.53 o 
  -6   5   9      124.60      124.63     16.79 o 
  -5   5   9       92.16      100.39     13.94 o 
  -4   5   9        0.62        3.00      8.79 o 
  -3   5   9       61.64       49.45     10.99 o 
  -2   5   9      128.13      118.40     13.88 o 
  -1   5   9     1202.22     1403.49     66.53 o 
   0   5   9       35.71       67.58     19.91 o 
   1   5   9       30.79       37.49      9.10 o 
   2   5   9      296.26      335.15     22.29 o 
   3   5   9       84.20       75.97     11.91 o 
   4   5   9       39.43       34.35     15.09 o 
   5   5   9       14.42       20.24     18.07 o 
   6   5   9        5.78       24.04     18.34 o 
   7   5   9        0.12        8.31     18.13 o 
  -7   6   9      111.51       78.06     29.34 o 
  -6   6   9        4.29        9.10     13.63 o 
  -5   6   9      129.54      130.60     14.21 o 
  -4   6   9      377.86      448.83     21.48 o 
  -3   6   9       14.35       24.57      8.38 o 
  -2   6   9       11.58       13.62     16.24 o 
  -1   6   9     1419.07     1390.92     68.11 o 
   0   6   9      113.35       83.82     23.05 o 
   1   6   9       89.02      142.30     20.43 o 
   2   6   9     1303.41     1192.73     25.49 o 
   3   6   9        8.59       22.05     10.12 o 
   4   6   9        1.35        3.04     13.62 o 
   5   6   9      188.54      237.80     30.01 o 
   6   6   9        0.02      -17.55     17.55 o 
  -7   7   9       73.15       47.20     29.34 o 
  -6   7   9      157.78      203.67     24.16 o 
  -5   7   9        0.26       -0.43     11.72 o 
  -4   7   9      328.46      348.83     31.16 o 
  -3   7   9      154.85      151.23     13.28 o 
  -2   7   9       54.57       42.35     11.09 o 
  -1   7   9     1198.72     1100.16     61.82 o 
   0   7   9      973.84     1196.03     62.87 o 
   1   7   9      247.40      250.50     16.78 o 
   2   7   9      141.09      135.58     11.01 o 
   3   7   9       15.24        8.94     10.78 o 
   4   7   9       21.99       23.48     14.35 o 
   5   7   9      172.54      205.75     46.89 o 
   6   7   9       39.51       71.81     23.24 o 
  -7   8   9       47.63       49.72     22.78 o 
  -6   8   9       38.42       25.03     16.28 o 
  -5   8   9       35.41       52.87     13.89 o 
  -4   8   9      150.87      215.35     18.99 o 
  -3   8   9       15.80       17.53      7.91 o 
  -2   8   9        0.02        2.97      6.81 o 
  -1   8   9     1630.80     1523.99     75.44 o 
   0   8   9       24.60       -6.81     17.29 o 
   1   8   9      142.80      165.56     15.36 o 
   2   8   9       55.30       57.25     17.20 o 
   3   8   9       26.93       19.34      9.87 o 
   4   8   9      234.49      210.29     22.48 o 
   5   8   9      236.62      233.43     32.73 o 
   6   8   9      102.81       48.46     24.00 o 
  -6   9   9       46.68       13.64     19.25 o 
  -5   9   9      110.74      117.31     17.62 o 
  -4   9   9      717.08      737.70     35.99 o 
  -3   9   9        0.15       26.07     11.54 o 
  -2   9   9       73.73      110.11     23.84 o 
  -1   9   9       80.67      101.11     29.34 o 
   0   9   9     1167.88     1246.33     68.63 o 
   1   9   9      311.22      260.15     27.04 o 
   2   9   9        8.11       11.27      9.68 o 
   3   9   9      300.59      248.00     19.55 o 
   4   9   9       84.00       71.75     16.65 o 
   5   9   9      154.11      154.15     57.63 o 
  -6  10   9      172.05      164.50     28.89 o 
  -5  10   9       41.83       75.24     18.39 o 
  -4  10   9      151.96      182.88     19.02 o 
  -3  10   9        4.19        5.19     11.33 o 
  -2  10   9      108.09      103.82     17.13 o 
  -1  10   9      179.65      168.17     35.10 o 
   0  10   9      360.83      413.35     50.29 o 
   1  10   9       67.50       71.81     19.05 o 
   2  10   9       50.50       54.89     21.48 o 
   3  10   9      579.93      596.50     42.53 o 
   4  10   9        2.22       22.61     14.29 o 
   5  10   9        1.42        8.05     19.37 o 
  -5  11   9      419.38      502.65     75.44 o 
  -4  11   9       66.46       60.84     18.28 o 
  -3  11   9      164.24      180.79     36.93 o 
  -2  11   9      739.62      904.23     77.54 o 
  -1  11   9      233.96      177.07     37.20 o 
   0  11   9       32.86       34.42     29.08 o 
   1  11   9      113.12      148.25     45.58 o 
   2  11   9       89.49      103.35     19.32 o 
   3  11   9       28.60       23.53     16.16 o 
   4  11   9       84.78      124.36     21.58 o 
  -5  12   9       14.62       -1.57     27.24 o 
  -4  12   9       55.99       50.03     21.86 o 
  -3  12   9       55.81       18.68     30.39 o 
  -2  12   9       85.61       67.58     28.81 o 
  -1  12   9       10.93       33.00     25.67 o 
   0  12   9       19.32       20.91     16.10 o 
   1  12   9       31.85       21.48     22.00 o 
   2  12   9       16.96        9.49     15.66 o 
   3  12   9      141.54       88.34     22.76 o 
   4  12   9       11.17       30.06     20.00 o 
  -4  13   9       86.75       64.96     31.43 o 
  -3  13   9        9.51       31.12     19.32 o 
  -2  13   9       72.41       64.96     30.39 o 
  -1  13   9       13.20       33.53     25.15 o 
   0  13   9       15.19       22.67     15.92 o 
   1  13   9      102.33       74.39     30.39 o 
   2  13   9        0.18        5.24     22.00 o 
   3  13   9       11.75       17.41     18.11 o 
  -3  14   9        3.32      -16.76     26.19 o 
  -2  14   9        3.61       10.48     27.24 o 
  -1  14   9        8.39       -2.10     25.15 o 
   0  14   9       12.35       -8.31     16.48 o 
   1  14   9        8.05       35.62     27.77 o 
   2  14   9        9.89        0.00     22.53 o 
  -6   0  10        7.32       -6.81     21.48 o 
  -5   0  10     1391.36     1422.88     82.77 o 
  -4   0  10      604.75      627.31     33.07 o 
  -3   0  10       35.89       61.29     15.19 o 
  -2   0  10       93.18       68.63     13.62 o 
  -1   0  10      991.76      834.03     29.86 o 
   1   0  10     3996.10     4182.71    126.26 o 
   2   0  10      186.80      192.64     19.22 o 
   3   0  10       99.11       88.01     24.62 o 
   4   0  10      613.53      732.62     35.57 o 
   5   0  10       25.10       45.58     28.81 o 
   6   0  10       33.19       10.48     29.34 o 
   7   0  10      103.09      196.98     53.96 o 
  -6   1  10        1.38       -6.32     15.17 o 
  -5   1  10       10.98        6.92     13.80 o 
  -4   1  10      341.54      384.96     19.98 o 
  -3   1  10        5.13       -0.79      7.41 o 
  -2   1  10      469.27      484.31     18.79 o 
  -1   1  10      124.88      202.74     18.34 o 
   0   1  10      338.61      345.77     37.20 o 
   1   1  10       50.27       75.36     12.29 o 
   2   1  10       28.94       38.94      6.37 o 
   3   1  10      163.53      155.32     24.65 o 
   4   1  10       38.71       38.48     14.87 o 
   5   1  10       11.74        9.41     16.46 o 
   6   1  10      219.77      204.29     34.26 o 
   7   1  10        4.16        0.99     22.22 o 
  -8   2  10       29.35       31.43     25.15 o 
  -7   2  10      167.43       92.73     28.29 o 
  -6   2  10      180.54      192.37     44.79 o 
  -5   2  10      530.97      596.66     56.32 o 
  -4   2  10        5.48       -1.04      7.59 o 
  -3   2  10      100.77       83.41     12.78 o 
  -2   2  10     1534.41     1573.06     32.76 o 
  -1   2  10     1994.07     1989.20     79.11 o 
   0   2  10        6.90      -11.53     11.53 o 
   1   2  10     1200.05     1058.28     32.46 o 
   2   2  10      321.87      370.25     18.53 o 
   3   2  10        5.48       13.67      6.04 o 
   4   2  10       26.71       14.57     13.85 o 
   5   2  10      100.46       99.22     22.78 o 
   6   2  10        7.71        3.24     18.68 o 
   7   2  10        1.57        1.90     26.19 o 
  -8   3  10        0.01       10.48     22.00 o 
  -7   3  10       28.73       15.65     17.61 o 
  -6   3  10       49.23       67.16     16.11 o 
  -5   3  10      357.48      344.33     33.01 o 
  -4   3  10       53.74       62.65      9.94 o 
  -3   3  10      452.62      473.50     26.03 o 
  -2   3  10       40.02       49.97      8.53 o 
  -1   3  10        3.41        2.62      7.03 o 
   0   3  10      488.54      454.21     41.39 o 
   1   3  10        4.75        9.81      8.33 o 
   2   3  10        0.11       16.61     25.41 o 
   3   3  10       44.73       50.64      8.45 o 
   4   3  10       71.93       82.28     13.95 o 
   5   3  10       42.76       22.53     18.52 o 
   6   3  10       13.64       44.80     25.93 o 
   7   3  10        2.07       -4.12     23.41 o 
  -7   4  10      147.98      161.16     26.69 o 
  -6   4  10      317.84      332.79     24.37 o 
  -5   4  10       12.40       26.19     10.39 o 
  -4   4  10      348.01      361.48     18.45 o 
  -3   4  10      792.14      752.05     22.96 o 
  -2   4  10       23.05       15.60      5.97 o 
  -1   4  10      600.03      721.73     22.49 o 
   0   4  10     1943.03     1970.34     80.15 o 
   1   4  10       58.39       62.87     20.43 o 
   2   4  10      644.16      583.09     25.27 o 
   3   4  10      192.60      152.86     27.81 o 
   4   4  10       86.94       93.13     30.91 o 
   5   4  10       86.05       85.77     39.03 o 
   6   4  10       57.75      111.53     51.60 o 
  -7   5  10        3.84      -20.43     20.43 o 
  -6   5  10      125.66      161.05     26.72 o 
  -5   5  10       19.63       19.60     11.15 o 
  -4   5  10      357.21      416.22     20.56 o 
  -3   5  10      439.40      325.62     24.01 o 
  -2   5  10        0.07        1.75      7.93 o 
  -1   5  10     1165.33     1087.59     60.25 o 
   0   5  10      378.72      365.15     40.86 o 
   1   5  10       12.58        6.81     14.67 o 
   2   5  10      287.67      268.75     32.48 o 
   3   5  10       55.20       81.20     29.34 o 
   4   5  10       18.01       21.83     14.73 o 
   5   5  10      219.03      287.41     32.10 o 
   6   5  10       28.84       21.10     18.13 o 
  -7   6  10       33.04       56.58     30.39 o 
  -6   6  10       46.19       76.95     22.78 o 
  -5   6  10       26.17       12.35     11.18 o 
  -4   6  10      518.33      512.66     27.90 o 
  -3   6  10      322.27      364.92     24.64 o 
  -2   6  10       11.92       27.77     22.53 o 
  -1   6  10      114.65      143.54     30.39 o 
   0   6  10      934.48     1079.73     59.72 o 
   1   6  10       69.52       85.72     11.98 o 
   2   6  10      357.07      330.37     23.84 o 
   3   6  10       17.92       52.74     16.41 o 
   4   6  10        3.28       -3.62     13.27 o 
   5   6  10       82.42       98.08     23.57 o 
   6   6  10       34.93       60.77     43.22 o 
  -7   7  10       50.98       46.63     33.53 o 
  -6   7  10        2.05       40.87     19.50 o 
  -5   7  10        5.77       -2.22     11.12 o 
  -4   7  10       75.59       71.06     17.39 o 
  -3   7  10       39.68       42.02     11.15 o 
  -2   7  10      310.28      283.42     40.34 o 
  -1   7  10       17.73       41.39     21.48 o 
   0   7  10      139.94      120.49     28.81 o 
   1   7  10       44.26       40.79     13.88 o 
   2   7  10       19.74       18.02      9.68 o 
   3   7  10       13.68       -1.23     10.23 o 
   4   7  10        3.51      -13.15     13.15 o 
   5   7  10       58.66       91.35     22.74 o 
   6   7  10        0.69        6.21     19.74 o 
  -6   8  10       67.53       77.57     19.15 o 
  -5   8  10       14.89       30.88     13.30 o 
  -4   8  10      421.47      413.23     21.35 o 
  -3   8  10       10.19       26.71      9.98 o 
  -2   8  10      538.41      571.86     36.41 o 
  -1   8  10      170.90      127.83     31.43 o 
   0   8  10      468.16      438.49     48.20 o 
   1   8  10      771.43      877.70     32.36 o 
   2   8  10      806.52      775.77     38.50 o 
   3   8  10      154.53      136.13     28.88 o 
   4   8  10        0.45      -11.50     13.69 o 
   5   8  10       23.32       11.90     18.72 o 
  -6   9  10       36.11       43.19     37.98 o 
  -5   9  10       15.35       10.64     14.31 o 
  -4   9  10        1.04       21.68     11.86 o 
  -3   9  10      424.36      340.90     28.61 o 
  -2   9  10     1119.94      958.71     65.49 o 
  -1   9  10      847.16      815.17     58.68 o 
   0   9  10     2156.13     2318.20    100.06 o 
   1   9  10       50.67       88.92     13.71 o 
   2   9  10      661.23      684.00     28.84 o 
   3   9  10      214.38      241.70     34.58 o 
   4   9  10        4.81       18.94     13.99 o 
   5   9  10       20.09       47.75     21.37 o 
  -6  10  10      144.23      112.46     26.44 o 
  -5  10  10        0.02        5.56     15.14 o 
  -4  10  10      244.92      225.05     23.38 o 
  -3  10  10        5.00       -2.67     14.26 o 
  -2  10  10       17.36        0.00     21.48 o 
  -1  10  10        6.25       -4.71     20.96 o 
   0  10  10       84.34       77.01     27.24 o 
   1  10  10       21.30       18.40     11.24 o 
   2  10  10       14.56       14.95     14.17 o 
   3  10  10        2.67       18.18     12.70 o 
   4  10  10       26.34       32.93     19.76 o 
   5  10  10        0.67       -7.75     17.44 o 
  -5  11  10        9.15       25.15     28.81 o 
  -4  11  10        4.60       13.00     15.03 o 
  -3  11  10        5.42      -14.97     14.97 o 
  -2  11  10       45.62       85.39     29.86 o 
  -1  11  10       19.58       23.57     23.05 o 
   0  11  10        7.63       -5.76     23.05 o 
   1  11  10       27.96       33.58     17.22 o 
   2  11  10        4.25       40.42     26.98 o 
   3  11  10       53.05       22.72     19.12 o 
   4  11  10       36.63       16.29     23.84 o 
  -4  12  10        0.97       34.58     28.81 o 
  -3  12  10        0.62      -15.23     15.23 o 
  -2  12  10       19.51       43.48     27.77 o 
  -1  12  10       16.28       27.24     25.67 o 
   0  12  10       18.11       63.39     29.34 o 
   1  12  10        3.94       -7.86     18.86 o 
   2  12  10       17.74       -5.24     22.00 o 
   3  12  10        3.26       -8.74     14.76 o 
  -4  13  10        0.01        3.14     30.39 o 
  -3  13  10       97.18       45.58     29.34 o 
  -2  13  10        0.47        2.10     26.19 o 
  -1  13  10       92.86      107.92     36.15 o 
   0  13  10       98.34      145.12     39.29 o 
   1  13  10       54.93       50.29     27.77 o 
   2  13  10       69.06      107.92     36.15 o 
   3  13  10       31.50       28.69     20.17 o 
  -2  14  10      125.95      248.32     51.34 o 
  -1  14  10        4.64        8.91     23.57 o 
   1  14  10        3.61       12.05     25.67 o 
  -6   1  11        6.25       12.71     17.52 o 
  -5   1  11      110.13       85.45     21.08 o 
  -4   1  11       63.10       84.96     13.92 o 
  -3   1  11        6.03        7.83      8.12 o 
  -2   1  11      443.25      472.02     28.29 o 
  -1   1  11        0.75        8.87      7.12 o 
   0   1  11      673.55      749.68     48.20 o 
   1   1  11      347.97      387.74     25.67 o 
   2   1  11      179.23      188.67     11.11 o 
   3   1  11       39.80       42.02      7.84 o 
   4   1  11       46.87       30.70     11.69 o 
   5   1  11       63.21       57.86     22.27 o 
   6   1  11       23.06        1.14     19.69 o 
  -7   2  11        2.90       -5.76     21.48 o 
  -6   2  11       34.52       22.17     13.64 o 
  -5   2  11        6.23       -0.07     20.69 o 
  -4   2  11       32.74       47.01     10.66 o 
  -3   2  11      298.82      303.11     18.61 o 
  -2   2  11        0.02        6.61      6.20 o 
  -1   2  11      965.69      959.24     31.50 o 
   0   2  11      985.98     1040.44     56.06 o 
   1   2  11        0.99       20.02      9.28 o 
   2   2  11      616.52      563.43     16.06 o 
   3   2  11      290.50      294.62     16.63 o 
   4   2  11      176.30      125.44     28.47 o 
   5   2  11      138.31      146.93     28.29 o 
   6   2  11       29.19       54.07     23.04 o 
  -7   3  11       39.59        0.52     23.57 o 
  -6   3  11       41.03       63.99     17.18 o 
  -5   3  11      385.40      398.43     24.43 o 
  -4   3  11       21.83       13.11      8.86 o 
  -3   3  11        5.22        3.54      7.99 o 
  -2   3  11      446.80      382.53     17.67 o 
  -1   3  11      299.62      217.99     19.91 o 
   0   3  11        1.60       -6.81     14.14 o 
   1   3  11      709.69      814.25     27.90 o 
   2   3  11      407.64      445.91     25.58 o 
   3   3  11        1.51       11.86      6.25 o 
   4   3  11      213.20      281.81     21.05 o 
   5   3  11       25.83        3.22     16.71 o 
   6   3  11        1.23       20.82     22.79 o 
  -7   4  11        0.21      -11.06     16.77 o 
  -6   4  11        1.19       11.47     14.95 o 
  -5   4  11        7.70        1.11     10.08 o 
  -4   4  11       71.16      100.53     12.44 o 
  -3   4  11      110.25      104.47     14.27 o 
  -2   4  11       11.66       27.27     11.34 o 
  -1   4  11       61.83       53.96     20.96 o 
   0   4  11      121.36      145.64     29.34 o 
   1   4  11      186.34      220.03     32.48 o 
   2   4  11       13.17       -6.95      8.93 o 
   3   4  11      231.05      213.66     19.01 o 
   4   4  11       12.49       -3.11     29.60 o 
   5   4  11       60.47       62.71     21.90 o 
   6   4  11       34.74       15.56     22.56 o 
  -7   5  11        7.69       20.43     26.19 o 
  -6   5  11       73.64       96.37     18.42 o 
  -5   5  11      146.36      156.51     21.78 o 
  -4   5  11       20.18       24.41      9.22 o 
  -3   5  11      378.97      395.75     23.81 o 
  -2   5  11       24.84       38.33      8.46 o 
  -1   5  11      184.28      189.65     34.05 o 
   0   5  11       96.62       53.96     20.43 o 
   1   5  11       57.89       92.73     25.15 o 
   2   5  11       25.06       14.14     16.76 o 
   3   5  11      247.79      271.90     46.10 o 
   4   5  11        7.91      -10.48     21.48 o 
   5   5  11        2.54       20.43     33.53 o 
   6   5  11        3.81       11.53     33.53 o 
  -7   6  11        1.59      -14.14     24.62 o 
  -6   6  11       26.71       75.03     18.43 o 
  -5   6  11        7.96       11.23     11.18 o 
  -4   6  11       28.05       65.87     12.72 o 
  -3   6  11      255.85      229.08     19.33 o 
  -2   6  11       11.41      -10.48     15.19 o 
  -1   6  11       88.07      101.63     27.77 o 
   0   6  11      143.00      200.65     35.10 o 
   1   6  11      126.30      114.51     12.45 o 
   2   6  11      295.10      308.05     38.24 o 
   3   6  11      187.31      179.17     37.20 o 
   4   6  11        3.31       29.34     26.72 o 
   5   6  11       50.00       70.11     30.91 o 
   6   6  11        0.36       -3.14     29.86 o 
  -7   7  11        6.09      -22.53     22.53 o 
  -6   7  11      168.26      188.00     29.94 o 
  -5   7  11       13.05       26.32     11.87 o 
  -4   7  11      248.10      285.97     27.52 o 
  -3   7  11      997.19      952.45     33.46 o 
  -2   7  11       59.44       50.82     24.62 o 
  -1   7  11      141.56      113.68     30.91 o 
   0   7  11      562.41      674.24     60.77 o 
   1   7  11      100.96      131.74     37.98 o 
   2   7  11      815.19      831.62     50.29 o 
   3   7  11      177.12      119.44     22.88 o 
   4   7  11      273.79      265.31     32.47 o 
   5   7  11       82.61       91.25     24.03 o 
  -6   8  11       48.09       82.25     34.58 o 
  -5   8  11       33.31       15.12     19.25 o 
  -4   8  11      113.41      157.30     17.10 o 
  -3   8  11      267.76      278.62     21.16 o 
  -2   8  11       79.77       76.71     15.31 o 
  -1   8  11       10.56       12.05     22.53 o 
   0   8  11       59.74       20.43     23.57 o 
   1   8  11      399.91      354.90     24.51 o 
   2   8  11      102.37      112.64     22.00 o 
   3   8  11      115.41      115.41     17.17 o 
   4   8  11      139.78      123.83     29.60 o 
   5   8  11       27.39        0.99     41.91 o 
  -6   9  11       12.59       15.19     28.81 o 
  -5   9  11       10.44       21.65     18.70 o 
  -4   9  11      347.31      413.88     32.50 o 
  -3   9  11      592.07      669.83     99.01 o 
  -2   9  11       11.84        9.95     23.05 o 
  -1   9  11      221.10      162.93     34.58 o 
   0   9  11      565.73      584.66     59.20 o 
   1   9  11      208.77      192.15     20.26 o 
   2   9  11       89.76       87.02     18.13 o 
   3   9  11       76.55       58.25     23.84 o 
   4   9  11        9.37        4.11     16.86 o 
   5   9  11        3.79        1.49     19.01 o 
  -5  10  11       50.69       17.81     25.15 o 
  -4  10  11       40.07       33.77     19.54 o 
  -3  10  11       42.01       44.28     18.85 o 
  -2  10  11        1.28      -12.57     19.91 o 
  -1  10  11       10.53       -9.95     19.91 o 
   0  10  11       19.18       30.91     23.57 o 
   1  10  11       79.34       70.87     16.08 o 
   2  10  11       17.52        5.24     19.91 o 
   3  10  11       26.18       11.79     16.62 o 
   4  10  11        3.82      -16.62     16.62 o 
  -5  11  11      133.45      150.88     42.43 o 
  -4  11  11        1.17       17.36     19.38 o 
  -3  11  11        2.17       -2.31     16.29 o 
  -2  11  11      709.28      821.98     77.01 o 
  -1  11  11        0.07        3.67     21.48 o 
   0  11  11       23.09        9.43     24.62 o 
   2  11  11        2.98       15.72     24.10 o 
   3  11  11        4.82       -9.70     23.31 o 
   4  11  11      178.46      187.06     38.24 o 
  -4  12  11      168.46      236.27     48.20 o 
  -3  12  11       27.90       -6.29     24.10 o 
  -2  12  11       87.11       92.20     35.62 o 
  -1  12  11      108.84      196.98     42.96 o 
   0  12  11        3.08       -7.33     19.91 o 
   2  12  11        4.35       19.38     23.05 o 
   3  12  11       29.36       24.90     31.17 o 
  -3  13  11        2.27       10.48     27.77 o 
  -2  13  11       32.40       36.67     29.86 o 
  -1  13  11       46.42       25.15     28.81 o 
   0  13  11       40.30        2.10     25.67 o 
   2  13  11        1.12       44.01     25.15 o 
  -1  14  11        8.32       20.43     27.77 o 
  -6   0  12       94.46       64.44     29.86 o 
  -5   0  12      868.42     1021.58     72.30 o 
  -4   0  12      746.20      758.06     45.58 o 
  -1   0  12     1270.31     1149.41     36.67 o 
   0   0  12      168.46      194.36     31.43 o 
   1   0  12      809.68      912.61     54.48 o 
   2   0  12      393.38      371.02     27.75 o 
   3   0  12      174.33      172.08     15.32 o 
   4   0  12     1639.95     1761.14     56.48 o 
   5   0  12        6.55       57.63     31.43 o 
   6   0  12       76.65       70.72     37.72 o 
  -6   1  12        7.51       10.47     17.22 o 
  -5   1  12       20.80       32.50     17.08 o 
  -4   1  12      687.87      683.78     35.08 o 
  -3   1  12       56.71       65.86     11.56 o 
  -2   1  12        9.37       27.24     12.05 o 
  -1   1  12      258.23      258.14     25.41 o 
   0   1  12        6.70       29.86     18.86 o 
   1   1  12      267.13      301.77     25.44 o 
   2   1  12       31.72       34.51      6.82 o 
   3   1  12      199.30      218.45     15.03 o 
   4   1  12       35.70       27.94     12.56 o 
   5   1  12       87.35      153.51     27.23 o 
   6   1  12       18.95       15.36     21.55 o 
  -7   2  12        0.02      -12.05     19.38 o 
  -6   2  12       55.82       32.91     18.72 o 
  -5   2  12      476.34      493.72     40.92 o 
  -4   2  12        0.08       -0.74      8.84 o 
  -3   2  12      402.13      374.85     20.43 o 
  -2   2  12     1164.39     1159.53     38.60 o 
  -1   2  12       68.41       62.90     22.53 o 
   0   2  12       74.63       52.91     21.48 o 
   1   2  12     1478.03     1379.04     41.00 o 
   2   2  12       47.10       37.71      6.60 o 
   3   2  12        1.90       13.76      8.92 o 
   4   2  12      590.41      724.22    114.73 o 
   5   2  12      113.87       69.96     23.03 o 
   6   2  12        1.03       11.00     20.36 o 
  -7   3  12        0.13        0.00     22.53 o 
  -6   3  12      133.15      129.22     34.31 o 
  -5   3  12       51.80       48.30     12.46 o 
  -4   3  12       60.60       65.70     25.98 o 
  -3   3  12      451.94      428.04     29.64 o 
  -2   3  12      263.11      235.42     18.20 o 
  -1   3  12       91.31       93.16     19.12 o 
   0   3  12      207.46      224.22     21.48 o 
   1   3  12       41.75       61.75     12.27 o 
   2   3  12      139.40      110.90     16.36 o 
   3   3  12       32.75       15.70     14.17 o 
   4   3  12       23.60       24.62     16.25 o 
   5   3  12        3.55        2.60     17.36 o 
   6   3  12       54.96       72.82     26.30 o 
  -7   4  12        1.68        5.24     25.15 o 
  -6   4  12       79.54       68.51     17.70 o 
  -5   4  12        9.68       -2.61      9.70 o 
  -4   4  12      365.66      352.97     20.51 o 
  -3   4  12      472.88      540.85     23.81 o 
  -2   4  12        5.15       21.02      6.49 o 
  -1   4  12      130.65      149.83     31.43 o 
   0   4  12      519.36      590.42     55.01 o 
   1   4  12        5.01       -4.19     15.72 o 
   2   4  12      323.69      363.34     24.92 o 
   3   4  12      219.54      236.35     25.53 o 
   4   4  12        6.57       12.62     16.10 o 
   5   4  12       27.61       10.02     18.70 o 
   6   4  12       11.11      -10.51     20.54 o 
  -7   5  12        3.91      -18.86     23.57 o 
  -6   5  12       82.80       85.89     18.96 o 
  -5   5  12        8.68        9.12     11.09 o 
  -4   5  12       24.46       42.08     11.03 o 
  -3   5  12      806.92      722.55     28.36 o 
  -2   5  12       22.93       47.06      9.98 o 
  -1   5  12      287.05      285.52     40.86 o 
   0   5  12      640.67      812.55     55.53 o 
   1   5  12       17.67      -15.19     15.19 o 
   2   5  12       89.76      117.87     27.24 o 
   3   5  12      200.88      260.90     45.05 o 
   4   5  12        2.24       13.10     25.67 o 
   5   5  12       80.64       79.11     37.72 o 
   6   5  12       50.02       86.97     46.63 o 
  -7   6  12       11.76       10.48     29.86 o 
  -6   6  12       37.66       33.87     17.45 o 
  -5   6  12       26.38       38.03     15.03 o 
  -4   6  12      363.30      391.48     22.93 o 
  -3   6  12       44.49       74.31     14.12 o 
  -2   6  12       13.04       -0.52     18.86 o 
  -1   6  12      207.21      250.94     39.82 o 
   0   6  12      554.34      563.70     55.53 o 
   1   6  12       15.65       20.43     20.43 o 
   2   6  12      312.06      318.00     39.82 o 
   3   6  12        0.08        7.33     20.96 o 
   4   6  12        3.85       23.57     24.62 o 
   5   6  12       31.54       79.11     37.72 o 
  -6   7  12       50.80       65.63     22.78 o 
  -5   7  12        9.93        8.21     14.17 o 
  -4   7  12        5.88       17.74     12.25 o 
  -3   7  12       38.15       65.02     19.40 o 
  -2   7  12       32.78       34.05     22.53 o 
  -1   7  12        3.97       19.38     23.05 o 
   0   7  12        3.27      -16.76     16.76 o 
   1   7  12        9.24       10.48     22.00 o 
   2   7  12      100.99       89.58     27.24 o 
   3   7  12       21.74       10.48     22.00 o 
   4   7  12        0.90      -12.05     23.57 o 
   5   7  12       86.46      107.40     43.48 o 
  -6   8  12        7.32       20.96     27.24 o 
  -5   8  12       27.79       42.52     20.73 o 
  -4   8  12       67.23       46.66     16.53 o 
  -3   8  12        7.50       -3.20     10.28 o 
  -2   8  12      928.75      875.41     75.96 o 
  -1   8  12      384.31      308.57     45.05 o 
   0   8  12       25.84       26.72     25.15 o 
   1   8  12      899.21      946.77     34.39 o 
   3   8  12      120.44       38.24     28.81 o 
   4   8  12       19.51       20.43     28.81 o 
   5   8  12        0.96      -26.72     26.72 o 
  -6   9  12       67.66       38.24     31.96 o 
  -5   9  12       24.95        2.39     20.06 o 
  -4   9  12        0.98       10.41     16.48 o 
  -3   9  12       10.03      -12.41     12.41 o 
  -2   9  12       76.71       71.77     30.91 o 
  -1   9  12       33.22       35.10     24.62 o 
   0   9  12      107.52      149.31     35.10 o 
   1   9  12       28.38       18.86     23.57 o 
   3   9  12       39.51       47.67     28.29 o 
   4   9  12        1.85        0.37     17.30 o 
  -5  10  12      117.62      114.73     39.29 o 
  -4  10  12       43.50       74.81     23.20 o 
  -3  10  12      161.43      163.93     37.72 o 
  -2  10  12      169.48      181.26     40.86 o 
  -1  10  12        0.11      -12.05     18.34 o 
   0  10  12        9.11        3.67     22.53 o 
   1  10  12      241.64      254.61     43.48 o 
   3  10  12       17.01       34.58     27.24 o 
   4  10  12       65.19       58.95     23.62 o 
  -4  11  12       56.71       83.82     36.67 o 
  -3  11  12       60.46       63.91     21.03 o 
  -2  11  12       64.47       38.24     28.29 o 
  -1  11  12       27.54       36.67     28.29 o 
   0  11  12       64.77       25.67     26.72 o 
   3  11  12        0.26      -14.39     14.39 o 
  -4  12  12        1.32      -27.24     27.24 o 
  -3  12  12        2.07       -0.52     23.57 o 
  -2  12  12       78.20       83.82     36.67 o 
  -1  12  12        3.81       25.15     26.72 o 
   0  12  12       10.70       17.29     25.15 o 
  -2  13  12        0.00       -7.86     27.77 o 
  -1  13  12       18.43       26.72     29.34 o 
  -6   1  13        5.02      -20.96     20.96 o 
  -5   1  13      138.63      157.95     26.81 o 
  -4   1  13       90.49       89.06     22.00 o 
  -3   1  13        0.26       -5.24     12.57 o 
  -2   1  13     1050.30      960.81     41.91 o 
  -1   1  13      387.56      426.44     21.41 o 
   0   1  13     1382.23     1477.36     74.92 o 
   1   1  13     2256.02     2168.01     63.26 o 
   2   1  13      164.96      184.91     11.47 o 
   3   1  13      408.19      405.32     22.74 o 
   4   1  13        0.07      -10.52     21.48 o 
   5   1  13        8.48      -16.56     16.56 o 
   6   1  13        4.13      -14.81     20.54 o 
  -7   2  13       10.54       17.81     27.77 o 
  -6   2  13        5.15        8.33     20.69 o 
  -5   2  13        0.63        6.56     12.28 o 
  -4   2  13       15.56       39.30     10.42 o 
  -3   2  13        0.63       11.11      8.06 o 
  -2   2  13      209.66      216.17     20.44 o 
  -1   2  13       59.91       53.68     11.32 o 
   0   2  13      740.11      761.21     52.39 o 
   1   2  13        9.20       35.60     27.50 o 
   2   2  13      210.07      202.54     15.87 o 
   3   2  13      225.71      238.56     44.27 o 
   4   2  13       13.16       19.88     16.83 o 
   5   2  13       87.92       55.91     37.20 o 
   6   2  13       33.43       51.82     50.56 o 
  -7   3  13        0.28       -5.76     22.53 o 
  -6   3  13       35.64       44.74     56.32 o 
  -5   3  13      521.73      509.84     28.58 o 
  -4   3  13       14.14       27.18      9.82 o 
  -3   3  13        0.96        7.83      8.38 o 
  -2   3  13      228.96      218.99     21.40 o 
  -1   3  13      102.74      144.90     16.24 o 
   0   3  13       18.47       21.75     22.27 o 
   1   3  13     2487.32     2431.13    146.43 o 
   2   3  13       57.48       54.29     11.98 o 
   3   3  13       52.48       44.32     16.46 o 
   4   3  13       14.41       15.37     19.38 o 
   5   3  13       37.98       51.21     22.56 o 
   6   3  13       32.67       42.77     25.96 o 
  -7   4  13        6.19        0.52     23.05 o 
  -6   4  13        8.61       -2.19     13.84 o 
  -5   4  13        2.74        0.02     11.80 o 
  -4   4  13       55.36       86.94     12.76 o 
  -3   4  13       75.61       65.94     11.93 o 
  -2   4  13       30.56       39.14      7.91 o 
  -1   4  13       15.67       14.67     19.38 o 
   0   4  13       89.65      107.92     29.34 o 
   1   4  13      199.62      197.51     35.10 o 
   2   4  13        6.72       16.76     17.29 o 
   3   4  13       10.06       19.46     14.59 o 
   4   4  13        0.58        3.76     15.34 o 
   5   4  13        0.26       18.31     19.91 o 
   6   4  13       56.31       50.17     26.47 o 
  -7   5  13       15.62        2.10     29.34 o 
  -6   5  13        7.10        2.28     15.20 o 
  -5   5  13       28.14        7.45     12.89 o 
  -4   5  13       32.94       24.52     12.31 o 
  -3   5  13      222.56      272.88     58.14 o 
  -2   5  13        3.50       12.73     12.56 o 
  -1   5  13      158.59      130.45     32.48 o 
   0   5  13      161.37      160.31     32.48 o 
   1   5  13        8.39       10.48     23.05 o 
   2   5  13       14.05       13.62     19.38 o 
   3   5  13      204.71      176.55     40.86 o 
   4   5  13        0.47       15.72     26.72 o 
   5   5  13        4.21      -15.19     27.77 o 
  -6   6  13      124.42      149.19     23.52 o 
  -5   6  13       63.93       44.67     15.94 o 
  -4   6  13       41.20       37.02     13.54 o 
  -3   6  13      132.01      123.71     17.01 o 
  -2   6  13       14.44       40.43     11.86 o 
  -1   6  13        6.09        4.71     19.91 o 
   0   6  13      383.01      477.26     53.96 o 
   1   6  13        1.67       -8.38     17.29 o 
   2   6  13      213.37      220.03     35.10 o 
   3   6  13      211.31      193.31     41.39 o 
   4   6  13        5.19      -21.48     21.48 o 
   5   6  13       32.55        8.38     31.43 o 
  -6   7  13       47.51       37.20     23.10 o 
  -5   7  13       40.17       90.37     22.60 o 
  -4   7  13       55.75       99.72     17.37 o 
  -3   7  13       74.22       65.82     35.62 o 
  -2   7  13      144.23       84.35     30.39 o 
  -1   7  13      496.14      436.92     53.44 o 
   0   7  13       21.97      -16.76     16.76 o 
   1   7  13        2.10       10.48     19.91 o 
   3   7  13        5.08       47.15     29.86 o 
   4   7  13       27.80       -5.76     26.72 o 
   5   7  13      113.51      175.50     51.34 o 
  -6   8  13      160.10      193.31     47.67 o 
  -5   8  13      179.37      172.46     46.36 o 
  -4   8  13      178.90      169.82     27.58 o 
  -3   8  13       18.55        4.74     14.23 o 
  -2   8  13      254.39      214.27     43.48 o 
  -1   8  13        1.42       16.76     24.10 o 
   0   8  13      141.06      199.60     39.82 o 
   1   8  13        0.00       -7.86     21.48 o 
   3   8  13       72.16       48.72     30.39 o 
   4   8  13        2.29      -23.05     23.05 o 
  -5   9  13        5.64       19.10     33.79 o 
  -4   9  13      108.16       91.49     44.01 o 
  -3   9  13       38.17       35.86     22.79 o 
  -2   9  13      189.90      194.36     41.91 o 
  -1   9  13       86.52       88.54     31.43 o 
   0   9  13       21.98       58.15     29.34 o 
   1   9  13        0.32       26.19     24.62 o 
   3   9  13       46.44       29.34     29.34 o 
   4   9  13       52.21       35.62     35.10 o 
  -5  10  13       38.78       72.30     36.15 o 
  -4  10  13       43.65       45.20     21.82 o 
  -3  10  13        2.51        2.17     15.86 o 
  -2  10  13       31.31       29.34     27.77 o 
  -1  10  13       58.58       66.01     29.86 o 
   0  10  13       14.83        4.19     24.10 o 
   3  10  13       53.03       18.86     26.19 o 
  -4  11  13        7.68       -0.52     26.72 o 
  -3  11  13        0.45      -12.37     16.11 o 
  -2  11  13      188.69      259.32     49.77 o 
  -1  11  13        4.99       -8.91     23.05 o 
   0  11  13       97.21       89.06     32.48 o 
   3  11  13       20.03        6.81     25.15 o 
  -3  12  13       12.44       17.29     29.34 o 
  -2  12  13        0.02       24.10     26.19 o 
  -1  12  13      168.43      305.43     53.96 o 
   0  12  13        2.35       21.48     26.72 o 
  -1  13  13        1.37      -16.24     23.05 o 
  -5   0  14      741.12      817.79     77.54 o 
   0   0  14     1352.78     1210.70     68.63 o 
   1   0  14      574.17      584.66     57.10 o 
   2   0  14      153.85      178.82     23.01 o 
   3   0  14      131.25      116.83     28.81 o 
   4   0  14        2.14       27.24     24.10 o 
   5   0  14        0.01       16.24     28.29 o 
  -5   1  14        7.59        1.38     16.41 o 
  -3   1  14      148.04      167.12     25.15 o 
  -2   1  14        3.91       15.01     10.63 o 
  -1   1  14      295.61      329.46     21.43 o 
   0   1  14      758.52      836.15     26.98 o 
   1   1  14      455.93      467.68     35.85 o 
   2   1  14     2140.60     2166.19     74.71 o 
   3   1  14       70.06       51.67     17.03 o 
   4   1  14      208.43      157.85     40.60 o 
   5   1  14      124.77      186.93     31.17 o 
  -7   2  14        1.98       -2.62     25.15 o 
  -6   2  14       35.24       44.28     21.11 o 
  -5   2  14       23.78       18.02     16.62 o 
  -4   2  14       58.64       53.10     12.72 o 
  -3   2  14      205.81      224.50     23.39 o 
  -2   2  14      390.81      397.15     29.60 o 
  -1   2  14       12.86       35.26     12.31 o 
   0   2  14     1306.13     1256.80     70.20 o 
   1   2  14      634.81      634.18     30.92 o 
   2   2  14        0.24       11.10     10.96 o 
   3   2  14       28.73       30.54     15.74 o 
   4   2  14       24.97      -14.92     14.92 o 
   5   2  14      164.93      141.69     29.36 o 
  -7   3  14       48.28       62.87     33.00 o 
  -6   3  14       14.80       32.73     30.91 o 
  -5   3  14      102.43      156.84     18.02 o 
  -4   3  14      226.81      231.82     17.93 o 
  -3   3  14      259.03      233.87     17.11 o 
  -2   3  14      164.54      189.25     39.03 o 
  -1   3  14       14.71       12.84     10.78 o 
   0   3  14        2.32       -6.46      7.97 o 
   1   3  14      539.29      551.24     27.16 o 
   2   3  14      223.04      270.10     19.18 o 
   3   3  14        0.03        6.59     16.24 o 
   4   3  14       10.31      -14.97     14.97 o 
   5   3  14        0.02       -1.58     23.31 o 
  -7   4  14        7.44      -12.57     23.57 o 
  -6   4  14       33.31       34.70     21.28 o 
  -5   4  14       68.43       81.58     17.22 o 
  -4   4  14      328.93      320.56     24.90 o 
  -3   4  14       50.04       49.46     11.37 o 
  -2   4  14      317.91      325.14     27.55 o 
  -1   4  14      615.23      563.18     57.63 o 
   0   4  14      437.00      452.11     51.86 o 
   1   4  14      232.20      254.61     39.82 o 
   2   4  14      283.56      307.49     46.36 o 
   3   4  14       19.64       23.20     15.07 o 
   4   4  14       10.64       12.05     25.67 o 
   5   4  14      162.24      188.08     49.25 o 
  -6   5  14       46.13       64.76     18.98 o 
  -5   5  14       52.93       40.61     14.91 o 
  -4   5  14       14.19        1.29     11.50 o 
  -3   5  14      406.75      456.88     35.12 o 
  -2   5  14       21.77       38.67     14.35 o 
  -1   5  14       16.59       33.53     23.57 o 
   0   5  14      541.32      523.36     56.06 o 
   1   5  14       14.33        9.43     21.48 o 
   3   5  14       19.02       41.39     28.29 o 
   4   5  14        0.01        6.29     27.24 o 
   5   5  14        3.95       -9.95     28.29 o 
  -6   6  14        0.34        8.41     18.72 o 
  -5   6  14        8.35       16.01     13.56 o 
  -4   6  14      156.63      165.53     20.46 o 
  -3   6  14        6.04       -9.42     17.55 o 
  -2   6  14        3.90        5.43     12.96 o 
  -1   6  14      101.06       93.25     29.86 o 
   0   6  14       93.40      157.69     35.10 o 
   1   6  14       98.35       51.34     25.15 o 
   3   6  14       40.25       52.91     31.43 o 
   4   6  14        0.01      -15.72     25.15 o 
   5   6  14        5.75       24.62     34.58 o 
  -6   7  14       12.74       73.34     36.15 o 
  -5   7  14        8.08        5.64     18.38 o 
  -4   7  14       19.55       36.24     20.96 o 
  -3   7  14       31.61       23.49     12.92 o 
  -2   7  14       79.61       94.30     33.53 o 
  -1   7  14      152.43      211.13     41.39 o 
   0   7  14       31.64       20.96     25.15 o 
   1   7  14       67.98       24.62     25.67 o 
   3   7  14        6.72      -17.29     18.86 o 
   4   7  14       15.40       44.53     34.05 o 
  -5   8  14       12.23        7.70     18.60 o 
  -4   8  14       17.49       19.20     18.50 o 
  -3   8  14      117.88       77.80     50.03 o 
  -2   8  14      234.00      160.83     39.29 o 
  -1   8  14      388.19      294.95     47.67 o 
   0   8  14       14.43       26.72     26.19 o 
   1   8  14       96.72      106.87     33.00 o 
   3   8  14        8.90      -12.57     24.62 o 
   4   8  14       28.27       15.19     29.86 o 
  -5   9  14        0.80       14.67     31.96 o 
  -4   9  14       76.45       55.47     21.98 o 
  -3   9  14       22.00       20.96     24.36 o 
  -2   9  14      107.75      125.73     36.67 o 
  -1   9  14      216.50      233.65     44.53 o 
   0   9  14       93.06       55.53     30.39 o 
   3   9  14       44.38       53.44     31.96 o 
  -4  10  14        0.01       27.49     21.03 o 
  -3  10  14       16.42       11.87     17.98 o 
  -2  10  14        1.89       22.53     25.67 o 
  -1  10  14       16.73       11.53     25.15 o 
   0  10  14        0.00       16.24     24.10 o 
   3  10  14        0.12      -11.00     23.05 o 
  -3  11  14        4.52       26.31     19.45 o 
  -2  11  14        1.93       44.53     31.43 o 
  -1  11  14        2.30       -7.33     26.19 o 
   0  11  14        0.20        2.10     24.62 o 
  -2  12  14       46.25       46.10     34.05 o 
  -1  12  14        1.31       14.67     24.62 o 
  -7   1  15        7.40      -10.48     25.67 o 
  -5   1  15       41.00       34.95     20.36 o 
  -2   1  15      582.39      525.32     61.82 o 
  -1   1  15      362.53      392.67     90.89 o 
   0   1  15      389.02      367.24     48.20 o 
   1   1  15      181.48      186.43     30.36 o 
   2   1  15        9.48       21.08     10.08 o 
   3   1  15        5.26      -10.99     13.32 o 
   4   1  15        8.16        8.82     18.60 o 
   5   1  15        2.58       -1.70     20.56 o 
  -6   2  15        0.06       11.53     27.24 o 
  -5   2  15        0.01        7.70     22.53 o 
  -4   2  15      133.30      131.75     21.48 o 
  -3   2  15      795.16      610.65     35.36 o 
  -2   2  15       75.32      108.53     16.77 o 
  -1   2  15     3116.00     3002.33     94.30 o 
   0   2  15      412.85      456.31     53.44 o 
   1   2  15      414.00      429.69     30.10 o 
   2   2  15       43.49       42.60     12.75 o 
   3   2  15        2.91       -1.21     19.12 o 
   4   2  15       50.15       63.86     42.96 o 
   5   2  15       21.10       21.92     23.13 o 
  -6   3  15        3.91        1.57     26.19 o 
  -5   3  15        0.03        0.20     13.54 o 
  -4   3  15       69.29       47.11     17.22 o 
  -3   3  15      283.20      238.07     47.67 o 
  -2   3  15      216.64      173.30     20.44 o 
  -1   3  15        6.32       26.23     11.18 o 
   0   3  15      221.24      193.36     17.50 o 
   1   3  15       10.96       16.19     11.42 o 
   2   3  15        6.46        9.14      9.75 o 
   3   3  15      296.38      292.92     49.51 o 
   4   3  15        9.32       -3.14     26.19 o 
   5   3  15       89.89      113.68     41.91 o 
  -6   4  15       21.36       18.34     28.81 o 
  -5   4  15       15.92       12.59     14.58 o 
  -4   4  15        6.17       40.06     14.18 o 
  -3   4  15        3.64        5.78     13.64 o 
  -2   4  15      148.46      102.06     18.31 o 
  -1   4  15      216.40      218.46     38.77 o 
   0   4  15        3.17      -15.19     19.91 o 
   1   4  15       89.90       59.72     27.24 o 
   3   4  15        7.30       -5.76     20.96 o 
   4   4  15      117.79       17.81     27.77 o 
   5   4  15       49.89       47.15     36.15 o 
  -6   5  15        0.43        7.43     17.31 o 
  -5   5  15        1.24       35.47     14.66 o 
  -4   5  15        9.24        4.65     18.17 o 
  -3   5  15       57.22       31.07     16.74 o 
  -2   5  15        0.26       22.61     18.07 o 
  -1   5  15      226.78      132.02     34.58 o 
   0   5  15        1.59       23.57     22.53 o 
   1   5  15       71.30       93.25     33.00 o 
   3   5  15      157.27       97.97     35.10 o 
   4   5  15       45.05       40.34     30.39 o 
  -6   6  15       96.09      132.57     28.34 o 
  -5   6  15       37.96       27.98     19.88 o 
  -4   6  15        2.47        4.78     12.96 o 
  -3   6  15      211.90      236.33     60.77 o 
  -2   6  15        1.52      -18.53     22.00 o 
  -1   6  15       10.33      -16.76     18.34 o 
   0   6  15      522.64      566.85     60.77 o 
   1   6  15        1.28       -3.14     22.00 o 
   3   6  15      146.39      144.59     40.86 o 
   4   6  15        2.82       21.48     29.86 o 
  -5   7  15       21.43       17.40     18.05 o 
  -4   7  15        1.84      -12.93     15.58 o 
  -3   7  15       66.84       55.23     15.84 o 
  -2   7  15        0.31       11.90     14.43 o 
  -1   7  15       28.70       36.67     25.67 o 
   0   7  15       34.25       25.15     26.19 o 
   1   7  15        0.10      -13.62     22.00 o 
   3   7  15        1.86       33.00     30.91 o 
   4   7  15        2.14       49.77     34.05 o 
  -5   8  15       57.20       13.35     20.21 o 
  -4   8  15       37.77       23.39     18.42 o 
  -3   8  15      104.51      127.33     24.52 o 
  -2   8  15        0.01        0.52     24.10 o 
  -1   8  15       44.52       30.91     27.24 o 
   0   8  15      200.78      206.94     44.53 o 
   1   8  15       12.35       34.58     26.19 o 
   3   8  15       68.17       98.49     37.72 o 
  -4   9  15       12.81       46.36     21.49 o 
  -3   9  15        0.31        2.83     16.19 o 
  -2   9  15        0.76       -5.76     22.00 o 
  -1   9  15       80.14      122.07     37.72 o 
   0   9  15       69.13       44.01     28.81 o 
   3   9  15       33.98       27.24     29.34 o 
  -4  10  15      110.19      102.68     39.82 o 
  -3  10  15       11.03       26.46     17.78 o 
  -2  10  15       39.50       24.10     29.34 o 
  -1  10  15       12.60       49.77     29.86 o 
   0  10  15       10.97       27.24     28.29 o 
  -3  11  15       37.63       58.68     36.67 o 
  -2  11  15       19.43       62.34     34.05 o 
  -1  11  15        2.13      -16.76     21.48 o 
  -1   0  16        1.47       -0.52     23.57 o 
   0   0  16     1067.90     1112.73     73.34 o 
   1   0  16      348.80      396.68     32.09 o 
   2   0  16        5.38      -13.62     15.72 o 
   3   0  16        1.19      -19.38     19.38 o 
   4   0  16      163.73      128.88     35.62 o 
   5   0  16        3.09       16.76     36.15 o 
  -5   1  16       19.56       49.25     29.34 o 
  -3   1  16      149.36      127.30     35.62 o 
  -2   1  16     1378.65     1276.58     60.25 o 
  -1   1  16      130.73      162.30     15.72 o 
   0   1  16       34.01       26.50     20.13 o 
   1   1  16      430.55      474.59     26.53 o 
   2   1  16        9.40        5.33     10.98 o 
   3   1  16        0.04      -14.14     14.14 o 
   4   1  16      133.97      126.26     38.24 o 
   5   1  16       23.75       15.25     51.34 o 
  -6   2  16      187.06      139.88     38.24 o 
  -5   2  16        3.81       13.74     19.22 o 
  -4   2  16       11.54       -2.62     22.53 o 
  -3   2  16       92.44       68.18     17.44 o 
  -2   2  16       30.50       31.89     13.48 o 
  -1   2  16      302.27      336.03     24.33 o 
   0   2  16       58.15       90.11     29.86 o 
   1   2  16      539.62      530.34     40.54 o 
   2   2  16        2.94        3.99     11.57 o 
   3   2  16       13.31       24.82     17.22 o 
   4   2  16       71.01       47.67     30.91 o 
   5   2  16        2.97      -12.05     28.81 o 
  -6   3  16      152.70      105.30     37.20 o 
  -5   3  16        0.43       20.28     19.17 o 
  -4   3  16       16.96        2.64     14.34 o 
  -3   3  16      935.75      815.72     41.06 o 
  -2   3  16      170.65      200.08     25.15 o 
  -1   3  16        8.30       -1.06     12.57 o 
   0   3  16      405.22      483.02     57.63 o 
   1   3  16        2.95      -13.10     20.96 o 
   2   3  16        0.15        2.62     23.05 o 
   3   3  16      319.20      346.81     50.82 o 
   4   3  16       15.85        1.05     27.24 o 
  -6   4  16        7.87        1.57     28.29 o 
  -5   4  16       11.83        9.57     14.33 o 
  -4   4  16       20.56        1.75     12.82 o 
  -3   4  16        1.13       -6.18     13.08 o 
  -2   4  16       59.93       71.04     15.58 o 
  -1   4  16        5.14       15.18     11.51 o 
   0   4  16       96.41       99.01     35.10 o 
   1   4  16       11.97       19.91     24.10 o 
   2   4  16        2.47      -14.14     20.96 o 
   3   4  16        3.77       43.48     28.29 o 
   4   4  16        0.98        2.62     28.81 o 
  -6   5  16       71.92       98.73     59.99 o 
  -5   5  16        3.33       13.17     15.16 o 
  -4   5  16       13.34       20.68     13.74 o 
  -3   5  16      566.33      549.97     53.70 o 
  -2   5  16        2.13       13.55     12.99 o 
  -1   5  16       63.41       40.34     25.67 o 
   0   5  16      564.63      683.15     69.15 o 
   1   5  16       36.11       73.34     27.77 o 
   3   5  16       47.96      123.64     38.24 o 
   4   5  16        9.42       24.10     31.43 o 
  -5   6  16        1.89       20.08     19.38 o 
  -4   6  16       10.79       14.26     14.19 o 
  -3   6  16      139.59      126.10     23.45 o 
  -2   6  16       20.75       26.79     14.96 o 
  -1   6  16       59.34       37.72     26.19 o 
   0   6  16       32.87       50.82     27.77 o 
   1   6  16       14.34       80.15     29.34 o 
   3   6  16       31.27        9.95     30.39 o 
   4   6  16        0.81       -5.24     31.43 o 
  -5   7  16       55.06       47.38     23.39 o 
  -4   7  16       48.20       76.23     22.41 o 
  -3   7  16        4.41        1.59     14.97 o 
  -2   7  16        7.33       19.92     30.65 o 
  -1   7  16        0.74      -18.86     23.57 o 
   0   7  16       72.06       68.11     30.39 o 
   3   7  16        1.21       14.67     28.29 o 
  -4   8  16       31.18       29.60     19.38 o 
  -3   8  16       39.11       34.07     19.62 o 
  -2   8  16       37.36       28.72     18.60 o 
  -1   8  16       15.26       90.63     33.00 o 
   0   8  16        8.35      -23.05     23.05 o 
   3   8  16       13.39       -3.14     27.77 o 
  -4   9  16       73.93       50.94     23.26 o 
  -3   9  16       47.39       43.09     18.64 o 
  -2   9  16        3.22       36.67     29.34 o 
  -1   9  16       24.54       33.00     30.39 o 
   0   9  16       12.83       39.29     29.86 o 
  -3  10  16       74.17       58.33     24.10 o 
  -2  10  16        1.15        5.76     26.72 o 
  -1  10  16       10.26       -6.29     25.15 o 
   0  10  16       10.60        4.19     26.72 o 
  -1  11  16        3.19        0.00     29.86 o 
  -6   1  17        2.49      -13.10     25.67 o 
  -5   1  17        9.98      -11.53     27.24 o 
  -4   1  17      196.37      165.55     40.34 o 
  -3   1  17        5.07       -8.38     23.57 o 
  -2   1  17      230.86      203.27     40.86 o 
  -1   1  17       17.19       36.67     25.15 o 
   0   1  17        8.38        1.89     15.81 o 
   1   1  17      122.95      143.42     18.46 o 
   2   1  17      137.95      138.59     21.82 o 
   3   1  17        0.83      -10.87     19.12 o 
   4   1  17       43.48       16.76     26.72 o 
  -6   2  17        3.33       13.10     26.72 o 
  -5   2  17      373.95      317.48     51.34 o 
  -4   2  17      103.24      119.45     39.29 o 
  -3   2  17      486.95      487.50     47.41 o 
  -2   2  17        0.11        4.03     11.15 o 
  -1   2  17      326.14      177.07     37.20 o 
   0   2  17       34.74        7.86     24.62 o 
   1   2  17       51.61      116.83     36.15 o 
   2   2  17       19.96       -3.14     20.96 o 
   3   2  17        6.87        5.76     23.57 o 
   4   2  17        0.69        5.76     26.19 o 
  -6   3  17        2.34       11.00     28.81 o 
  -5   3  17      140.78      107.92     36.15 o 
  -4   3  17      274.60      320.77     86.18 o 
  -3   3  17      129.18      129.08     22.27 o 
  -2   3  17      107.15      104.60     18.64 o 
  -1   3  17       48.02       27.62     12.77 o 
   0   3  17        0.15       13.10     24.10 o 
   1   3  17       16.34        0.00     24.10 o 
   2   3  17       85.60       51.86     27.77 o 
   3   3  17       44.50       27.24     24.62 o 
   4   3  17        2.66      -13.62     27.24 o 
  -5   4  17       52.66       80.47     18.73 o 
  -4   4  17      155.38      152.08     25.27 o 
  -3   4  17       14.30       -5.09     17.55 o 
  -2   4  17       45.29       36.04     17.29 o 
  -1   4  17        2.05       -1.46     10.68 o 
   0   4  17       43.01       31.43     25.15 o 
   1   4  17      249.58      176.03     39.82 o 
   2   4  17        0.06       26.19     25.67 o 
   3   4  17       11.68        7.33     25.67 o 
   4   4  17        8.59       -0.52     26.72 o 
  -5   5  17        1.26        2.58     15.40 o 
  -4   5  17        2.38      -12.53     12.53 o 
  -3   5  17        2.42       -7.00     21.22 o 
  -2   5  17      159.10      176.36     31.70 o 
  -1   5  17      136.88      115.48     23.31 o 
   0   5  17      110.99       60.77     29.86 o 
   1   5  17       42.16       19.38     29.86 o 
   3   5  17        4.57       11.00     28.29 o 
  -5   6  17       22.08        0.89     18.68 o 
  -4   6  17       48.70       65.24     22.25 o 
  -3   6  17      107.37      122.64     32.48 o 
  -2   6  17        0.43        1.65     15.72 o 
  -1   6  17       17.00        2.10     23.05 o 
   0   6  17       47.34       59.20     32.48 o 
   3   6  17       53.59       52.39     34.05 o 
  -4   7  17       24.61       21.85     19.96 o 
  -3   7  17       10.14        5.82     15.99 o 
  -2   7  17       97.28       71.68     20.50 o 
  -1   7  17        4.19        1.05     24.62 o 
   0   7  17        3.57        7.86     28.81 o 
   3   7  17        0.35        5.24     29.86 o 
  -4   8  17        4.20       10.20     18.63 o 
  -3   8  17       82.72      118.37     41.39 o 
  -2   8  17       29.91        7.61     17.22 o 
  -1   8  17       26.34       26.19     30.91 o 
   0   8  17      100.67      165.02     41.39 o 
  -3   9  17       32.58       30.88     20.50 o 
  -2   9  17        1.39      -15.85     15.85 o 
  -1   9  17        9.42       14.67     29.86 o 
   0   9  17        1.68       26.19     30.91 o 
  -2  10  17        5.83       14.67     28.81 o 
  -1  10  17        0.09        4.71     27.77 o 
  -2   0  18       45.96       51.86     28.81 o 
  -1   0  18       49.57       39.29     29.86 o 
   0   0  18       11.59        1.57     25.67 o 
   1   0  18       96.22       60.95     20.87 o 
   2   0  18      337.03      363.05     45.58 o 
   3   0  18        0.59        8.91     23.05 o 
  -5   1  18       36.46        1.05     27.24 o 
  -4   1  18      278.03      221.08     45.58 o 
  -3   1  18        2.20        2.10     25.67 o 
  -2   1  18        0.11      -23.57     23.57 o 
  -1   1  18       78.77       56.69     22.22 o 
   0   1  18        3.43        5.35     17.59 o 
   1   1  18      377.39      389.87     30.13 o 
   2   1  18       31.08       55.53     25.67 o 
   3   1  18        7.24        4.71     25.15 o 
  -5   2  18       61.90       53.96     35.10 o 
  -4   2  18       37.76       52.91     30.91 o 
  -3   2  18        0.59       -2.62     26.72 o 
  -2   2  18      163.31      149.83     39.29 o 
  -1   2  18        6.76       17.29     26.19 o 
   0   2  18       17.57       17.07     18.85 o 
   1   2  18        1.28      -16.66     16.66 o 
   2   2  18       18.68      -19.38     19.38 o 
   3   2  18        2.11      -19.38     20.96 o 
  -5   3  18       36.78       66.53     35.62 o 
  -4   3  18       43.13       46.10     30.91 o 
  -3   3  18       36.19       21.48     27.24 o 
  -2   3  18       35.03       11.53     25.15 o 
  -1   3  18       45.81       37.20     29.86 o 
   0   3  18       11.06        9.43     25.15 o 
   1   3  18       11.53        0.61     18.35 o 
   2   3  18       70.36       88.54     34.05 o 
   3   3  18       68.01       61.29     32.48 o 
  -5   4  18      127.56       65.49     36.67 o 
  -4   4  18       40.93       44.53     31.96 o 
  -3   4  18       40.06       49.25     31.96 o 
  -2   4  18      281.86      254.08     47.15 o 
  -1   4  18       75.55      108.97     35.10 o 
   0   4  18        1.06       -4.19     26.72 o 
   2   4  18      108.71       99.01     34.58 o 
   3   4  18        8.14        9.95     26.72 o 
  -5   5  18        0.05        0.00     24.62 o 
  -4   5  18        8.76       -7.08     19.82 o 
  -3   5  18      172.26      192.27     45.58 o 
  -2   5  18        8.08       11.53     27.77 o 
  -1   5  18        1.43        8.38     23.57 o 
   0   5  18      102.85      212.70     45.58 o 
   2   5  18       13.05       13.62     26.72 o 
   3   5  18       34.39       62.34     34.05 o 
  -4   6  18        9.18       -9.68     16.62 o 
  -3   6  18        7.23       41.75     18.74 o 
  -2   6  18       74.44       48.20     33.53 o 
  -1   6  18       24.62        3.67     27.24 o 
   0   6  18        2.25        1.57     27.24 o 
  -4   7  18       36.61       48.18     46.36 o 
  -3   7  18       23.03        6.52     18.60 o 
  -2   7  18        0.91       -1.27     14.51 o 
  -1   7  18       15.21        1.57     27.77 o 
   0   7  18       18.62       68.11     34.58 o 
  -3   8  18        8.05        3.57     23.57 o 
  -2   8  18        1.57       16.79     18.70 o 
  -1   8  18       38.49       52.91     32.48 o 
   0   8  18        3.67      -21.48     27.77 o 
  -2   9  18       24.18        9.35     17.98 o 
  -1   9  18       39.42       87.49     39.29 o 
  -5   1  19       15.49       53.44     29.86 o 
  -4   1  19       27.75       18.86     30.39 o 
  -3   1  19        2.29      -18.86     25.15 o 
  -2   1  19        3.02      104.25     40.34 o 
  -1   1  19       32.03       24.99     21.61 o 
   0   1  19        3.77       22.95     33.79 o 
   1   1  19        8.62       39.07     20.12 o 
   2   1  19       50.32       55.01     26.19 o 
  -5   2  19       33.48       44.01     31.96 o 
  -4   2  19       36.05       28.81     30.91 o 
  -3   2  19       76.53       10.48     28.81 o 
  -2   2  19       88.00      118.40     38.24 o 
  -1   2  19      108.32       87.49     35.10 o 
   0   2  19      130.96      211.20     32.03 o 
   1   2  19       40.04       78.58     35.10 o 
   2   2  19        0.24      -13.62     21.48 o 
   3   2  19       17.58        2.10     27.24 o 
  -4   3  19       42.54       52.39     33.00 o 
  -3   3  19        6.47      -21.48     21.48 o 
  -2   3  19       26.48      -11.00     24.10 o 
  -1   3  19       22.15        9.43     27.24 o 
   0   3  19       70.28       81.20     34.05 o 
   1   3  19        6.29       18.34     26.72 o 
   2   3  19       10.90        6.81     24.62 o 
   3   3  19       40.65        5.76     27.77 o 
  -4   4  19       20.12       48.20     34.05 o 
  -3   4  19       43.72       27.77     27.24 o 
  -2   4  19        8.53      -16.76     24.10 o 
  -1   4  19        8.27      -23.57     23.57 o 
   0   4  19       14.13       -9.43     24.10 o 
   2   4  19       23.56       42.43     30.39 o 
  -4   5  19        1.20       47.15     34.58 o 
  -3   5  19        2.97        1.05     27.24 o 
  -2   5  19       29.20       41.39     30.91 o 
  -1   5  19        0.00      -19.38     23.57 o 
   0   5  19        3.06       80.68     35.62 o 
   2   5  19       12.46        3.67     26.72 o 
  -3   6  19       88.69       49.25     35.10 o 
  -2   6  19        9.93       -4.71     24.62 o 
  -1   6  19        2.78      -17.29     24.10 o 
   0   6  19       69.39      103.73     38.24 o 
  -3   7  19        1.83       -6.81     27.24 o 
  -2   7  19       41.42       97.44     39.29 o 
  -1   7  19       11.24       75.96     33.53 o 
  -1   8  19        5.93       23.05     35.62 o 
  -4   0  20      172.77      175.50     45.58 o 
  -3   0  20        0.72       42.43     31.96 o 
  -2   0  20       34.75       53.96     33.00 o 
  -1   0  20      182.93      263.51     50.29 o 
   0   0  20       45.31       41.91     34.58 o 
  -4   1  20       79.48       48.20     36.67 o 
  -3   1  20        0.12       50.29     33.53 o 
  -2   1  20        0.67       -7.00     18.60 o 
  -1   1  20       79.84       64.45     23.47 o 
   0   1  20        0.02      -19.26     19.26 o 
  -4   2  20       31.39       15.72     33.00 o 
  -3   2  20        6.57      -12.05     29.34 o 
  -2   2  20       50.65       67.58     34.58 o 
  -1   2  20       24.74        6.81     25.15 o 
   0   2  20        0.33      -13.48     21.48 o 
   1   2  20       52.51       56.58     30.39 o 
   2   2  20       74.82      107.40     34.58 o 
  -4   3  20        0.00       -6.29     31.43 o 
  -3   3  20       25.47        8.91     29.86 o 
  -2   3  20        3.27        2.10     26.19 o 
  -1   3  20       30.24       36.67     30.39 o 
   0   3  20       66.28       98.28     27.95 o 
   2   3  20        3.36       -4.19     25.15 o 
  -3   4  20       77.62       84.87     37.20 o 
  -2   4  20       20.43       56.06     34.05 o 
  -1   4  20       34.88       69.15     34.58 o 
   0   4  20       54.52       50.29     33.00 o 
  -3   5  20       17.76       74.39     34.05 o 
  -2   5  20        9.28       73.34     39.29 o 
  -1   5  20        2.29       52.91     35.62 o 
   0   5  20      148.20      168.69     45.05 o 
  -2   6  20       18.90       39.82     32.48 o 
  -1   6  20       20.99       25.67     30.91 o 
  -3   1  21        3.18        2.25     21.24 o 
  -2   1  21        0.02       -5.11     18.27 o 
  -1   1  21        0.03        7.07     21.86 o 
   0   1  21       11.88       -0.04     21.25 o 
  -3   2  21       39.83       83.30     38.77 o 
  -2   2  21        7.90      -23.57     24.10 o 
  -1   2  21        0.03        0.62     21.08 o 
   0   2  21       16.69      -17.64     28.03 o 
  -2   3  21        8.29       16.24     29.86 o 
  -1   3  21        0.56        6.29     31.43 o 
   0   3  21        6.63       -9.84     23.57 o 
  -1   4  21        2.78       -6.29     28.81 o 
                                                 
